# Supplementary material for: Spatial control of avidity regulates initiation and progression of selective autophagy
Source: Nat Commun. 2021 Dec 10;12:7194. doi: 10.1038/s41467-021-27420-3 (PMC8664900; doi:10.1038/s41467-021-27420-3)
Supplement: Supplementary file 4 — Supplementary Dataset 1 [file 41467_2021_27420_MOESM4_ESM.xlsx]

## Sheet: Supplementary Data 1
Supplementary Data 1 - Yeast strains used in this study
Name	Genotype	Background	Source
BY4743	his3∆1/his3∆1 leu2∆0/leu2∆0 met15∆0/MET15 ura3∆0/ura3∆0 lys2∆0/LYS2; diploid	BY474x	Euroscarf
BY4741	his3∆1 leu2∆0 met15∆0 ura3∆0; Mat a	BY474x	Euroscarf *
L40	his3∆200 lys2-801 ade2 trp1-901 leu2-3112 LYS2::4xLexAop-HIS3 URA3::8xLexAop-lacZ; Mat a	-	OriGen
SEY6210	leu2-3,112 ura3-52 his3-Δ200 trp1-Δ901 suc2-Δ9 lys2-801 GAL; Mat alpha	-	Cao et al., 2008 1
yCK412	atg8::KAN; Mat A	BY474x	This study
yCK416	atg11::KAN, mat A	BY474x	Pfaffenwimmer et al., 2014 2
yDH12	atg11::KAN vac8::KAN; Mat A	BY474x	This study
yDH19	sfGFP-ATG8 vac8::KAN ypt7::NAT; Mat A	BY474x	This study
yDH36	atg13::KAN vac8::KAN; Mat A	BY474x	This study
yDH60	ATG2-GFP:HIS3 atg8::KAN vac8::KAN; Mat A	BY474x	This study
yDH80	atg8::KAN atg19::KAN; Mat alpha	BY474x	This study
yDH82	ATG14-3xGFP:NAT atg8::KAN vac8::KAN; Mat A	BY474x	This study
yDH95	VPH1-4xmCherry:URA3; Mat A	BY474x	This study
yDH103	VPH1-4xmCherry:URA3; Mat alpha	BY474x	This study
yDH104	ATG9-GFP:HIS3 atg8::KAN; Mat A	BY474x	This study
yDH108	ATG14-3xGFP:NAT atg8::KAN atg19::KAN; Mat A	BY474x	This study
yDH150	ATG14-3xGFP:NAT atg8::KAN; Mat A	BY474x	This study
yDH152	ATG14-3xGFP:NAT; Mat alpha	BY474x	This study
yDH178	ATG14-3xGFP:NAT atg8::KAN atg9::KAN; Mat A	BY474x	This study
yDH214	VPH1-4xmCherry:URA3 vac8::KAN; Mat A	BY474x	This study
yDH217	ATG9-GFP:HIS3 atg8::KAN atg19::KAN; Mat A	BY474x	This study
yDH227	ATG9-GFP:HIS3 atg8::KAN vac8::KAN; Mat A	BY474x	This study
yDH229	VPH1-4xmCherry:URA3 atg11::KAN; Mat A	BY474x	This study
yDH231	sfGFP-ATG11 vac8::KAN; Mat A	BY474x	This study
yDH289	atg13::KAN atg19::HYG vac8::KAN; Mat alpha	BY474x	This study
yDH300	sfGFP-ATG8 atg19::HYG; Mat A	BY474x	This study
yDH301	atg19::HYG vac8::KAN; Mat A	BY474x	This study
yDH350	VPH1-4xmCherry:URA3 sfGFP-ATG11 atg13::NAT atg19::KAN vac8::KAN; Mat A	BY474x	This study
yDH407	ATG14-3xGFP:NAT vac8::KAN; Mat A	BY474x	This study
yDH408	ATG14-3xGFP:NAT atg19::HYG vac8::KAN; Mat A	BY474x	This study
yDH409	ATG13-3xsfGFP:URA3 atg11::KAN atg19::HYG vac8::KAN; Mat A	BY474x	This study
yDH412	ATG14-3xGFP:NAT atg11::KAN; Mat A	BY474x	This study
yDH421	atg14::KAN atg19::HYG vac8::KAN; Mat A	BY474x	This study
yDH422	atg11::KAN atg13::NAT atg19::HYG vac8::KAN; Mat alpha	BY474x	This study
yDH436	VPH1-GFP:HIS3 vac8::KAN; Mat A	BY474x	This study
yDH439	VPH1-GFP:HIS3 atg19::HYG vac8::KAN; Mat alpha	BY474x	This study
yDH440	vps30::KAN atg19::HYG vac8::KAN; Mat A	BY474x	This study
yDH442	VPS15-GFP:HIS3 vac8::KAN; Mat A	BY474x	This study
yDH449	ATG2-GFP:HIS3 atg14::KAN vac8::KAN; Mat alpha	BY474x	This study
yDH457	sfGFP-ATG8 atg14::KAN vac8::KAN; Mat alpha	BY474x	This study
yDH459	leu2∆::mTagBFP2-APE1:LEU2; Mat A	BY474x	This study
yDH460	leu2∆::mTagBFP2-APE1:LEU2 vac8::KAN; Mat A	BY474x	This study
yDH461	leu2∆::mTagBFP2-APE1:LEU2 atg19::HYG vac8::KAN; Mat A	BY474x	This study
yDH462	leu2∆::mTagBFP2-APE1:LEU2 atg9::KAN vac8::KAN; Mat A	BY474x	This study
yDH466	leu2∆::mTagBFP2-APE1:LEU2 VPH1-GFP:HIS3; Mat A	BY474x	This study
yDH468	leu2∆::mTagBFP2-APE1:LEU2 VPH1-GFP:HIS3 vac8::KAN; Mat A	BY474x	This study
yDH470	leu2∆::mTagBFP2-APE1:LEU2 VPH1-GFP:HIS3 atg19::HYG vac8::KAN; Mat A	BY474x	This study
yDH480	leu2∆::mTagBFP2-APE1:LEU2 ATG2-GFP:HIS atg11::NAT vac8::KAN; Mat A	BY474x	This study
yDH481	leu2∆::mTagBFP2-APE1:LEU2 ATG2-GFP:HIS atg8::KAN vac8::KAN; Mat A	BY474x	This study
yDP17	ATG9-GFP:HIS3 atg11::KAN; Mat A	BY474x	This study
yDP369	VPS15-GFP:HIS3; Mat A	BY474x	This study
yDP370	VPS34-GFP:HIS3; Mat A	BY474x	This study
yDP446	atg11:KAN atg13::NAT atg19::KAN; Mat alpha	BY474x	This study
yDP461	atg1::KAN atg8::NAT atg13::KAN; Mat alpha	BY474x	This study
yDP689	sfGFP-ATG19:URA3 atg11::NAT; Mat A	BY474x	This study
yLB94	PGK1-TagBFP:URA3 SNA3-4xmCherry:URA3 atg11::NAT atg19::KAN; Mat A	BY474x	This study
yLB208	sfGFP-ATG8 ypt7::NAT; Mat A	BY474x	Bas et al., 2018 3
yML11	atg11::NAT, vac8::KAN; Mat A	BY474x	This study
yML33	VAC8-GFP:HIS3 atg11::KAN; Mat A	BY474x	This study
yML35	sfGFP-ATG11 atg14::KAN; Mat A	BY474x	This study
yML37	sfGFP-ATG11 atg2::KAN; Mat A	BY474x	This study
yML39	sfGFP-ATG11 atg9::KAN; Mat A	BY474x	This study
yML51	sfGFP-ATG11 atg12::KAN; Mat A	BY474x	This study
yML53	VPS34-GFP:HIS3 vac8::KAN; Mat A	BY474x	This study
yML59	VPH1-4xmCherry:URA3 vac8::KAN atg11::NAT; Mat A	BY474x	This study
yML68	ATG9-3xGFP:NAT atg11::KAN; Mat A	BY474x	This study
yML74	ATG1-3xsfGFP:URA3 atg11::KAN; MatA	BY474x	This study
yML80	sfGFP-ATG19:URA3 atg11::NAT ape1::KAN; Mat A	BY474x	This study
yML86	VAC8-GFP:HIS3 atg11::NAT atg13::KAN; Mat A	BY474x	This study
yRT41	atg11::NAT atg19::KAN; Mat A	BY474x	This study
yTB281	sfGFP-ATG8; Mat A	BY474x	Torggler et al., 2016 4
yTB283	sfGFP-ATG11; Mat A	BY474x	Pfaffenwimmer et al., 2014 2
yTB316	VAC8-mCherry; Mat A	BY474x	This study
yTB436	sfGFP-ATG8 vac8::KAN; Mat A	BY474x	This study
yTB473	VAC8-mCherry atg11::KAN; Mat A	BY474x	This study
yTB519	sfGFP-ATG11 atg8::KAN; Mat A	BY474x	This study
yTB650	sfGFP-ATG11 atg13::KAN; Mat A	BY474x	This study
yTB651	sfGFP-ATG11 atg1::KAN; Mat A	BY474x	This study
yTP76	sfGFP-ATG11 atg19::KAN; Mat alpha	BY474x	Pfaffenwimmer et al., 2014 2
yCY132	atg1∆ 2∆ 3∆ 4∆ 5∆ 6∆ 7∆ 8∆ 9∆ 10∆ 11∆ 12∆ 13∆ 14∆ 16∆ 17∆ 18∆ 19∆ 20∆ 21∆ 23∆ 24∆ 27∆ 29∆ 31∆::HIS5; Mat alpha	SEY6210	Cao et al., 2008 1
*The haploid strain was obtained by dissection from the heterozygous diploid strain purchased from Euroscarf
References
1	Cao, Y. & Klionsky, D. J. New insights into autophagy using a multiple knockout strain. Autophagy 4, 1073–1075 (2008).
2	Pfaffenwimmer, T. et al. Hrr25 kinase promotes selective autophagy by phosphorylating the cargo receptor Atg19. EMBO reports 15, 862–870 (2014).
3	Bas, L. et al. Reconstitution reveals Ykt6 as the autophagosomal SNARE in autophagosome–vacuole fusion. J Cell Biol 217, 3656–3669 (2018).
4	Torggler, R. et al. Two Independent Pathways within Selective Autophagy Converge to Activate Atg1 Kinase at the Vacuole. Molecular Cell 64, 221–235 (2016).
