# Supplementary material for: Spatial control of avidity regulates initiation and progression of selective autophagy
Source: Nat Commun. 2021 Dec 10;12:7194. doi: 10.1038/s41467-021-27420-3 (PMC8664900; doi:10.1038/s41467-021-27420-3)
Supplement: Supplementary file 5 — Supplementary Dataset 2 [file 41467_2021_27420_MOESM5_ESM.xlsx]

## Sheet: Supplementary Data 2
Supplementary Data 2 - Plasmids used in this study
Name	Characteristics	Promoter	Terminator	Source
pRS315	CEN, LEU2	-	-	Sikorski and Hieter 1989 1
pRS316	CEN, URA3	-	-	Sikorski and Hieter 1989 1
pRS413	CEN, HIS3	-	-	Sikorski and Hieter 1989 1
pRS415	CEN, LEU2	-	-	Sikorski and Hieter 1989 1
pRS416	CEN, URA3	-	-	Sikorski and Hieter 1989 1
pGAD-C(x)	2µ, LEU2, GAD	ADH1	ADH1	Dual systems
pLexA-N	2µ, TRP1, LexA	ADH1	ADH1	Dual systems
pGEX-4T-1	ori, lacI repressor, ampR, GST	tac	-	Sawa-Makarska et al., 2014 2
pAC117	8xHis-Atg11; pLIB	polyhedrin	-	This study
pAC131	LexA-Vac8; pLexA-N	ADH1	ADH1	This study
pCK770	GFP-Atg19; pRS415	ATG19	ATG19	Pfaffenwimmer et al., 2014 3
pDH4	mTagBFP2-Ape1; pRS415	APE1	CYC1	Hollenstein et al., 2019 4
pDH9	Atg19(152-191)-Vac8(19-578)-mTagBFP2 [ot-Vac8∆N-BFP]; pRS415	VAC8	CYC1	Hollenstein et al., 2019 4
pDH10	Atg19(152-191)-Vac8(19-578)-GFP [ot-Vac8∆N-GFP]; pRS413	VAC8	CYC1	Hollenstein et al., 2019 4
pDH11	Vac8(19-578)-GFP [Vac8∆N-GFP]; pRS413	VAC8	CYC1	Hollenstein et al., 2019 4
pDH15	Atg19(152-191)-Atg11-mTagBFP2 [ot-Atg11-BFP]; pRS415	VAC8	CYC1	This study
pDH28	Atg19(152-191)-mTagBFP2 [ot-BFP]; pRS415	VAC8	CYC1	This study
pDH45	Vph1-mScarlet-Atg11 [vt2-mScarlet-Atg11]; pRS416	ATG11	CYC1	This study
pDH48	mScarlet-Atg11; pRS416	ATG11	CYC1	This study
pDH58	Atg13-Atg19(152-191)-mTagBFP2 [Atg13-ot-BFP]; pRS415	VAC8	CYC1	This study
pDH64	Atg14-Atg19(152-191)-mTagBFP2 [Atg14-ot-BFP]; pRS415	VAC8	CYC1	This study
pDH66	Vps15-GFP; pRS413	VPS15	CYC1	This study
pDH77	Nvj1(1-125)-mScarlet-Vac8(19-578) [nt-mScarlet-Vac8∆N]; pRS416	VAC8	CYC1	This study
pDH83	Nvj1(1-125)-mScarlet [nt-mScarlet]; pRS416	VAC8	CYC1	This study
pDH84	Atg14-GFP; pRS413	VAC8	CYC1	This study
pDH90	Atg14-GFP-Pho8(1-63) [Atg14-GFP-vt2]; pRS413	VAC8	CYC1	This study
pDP103	TagBFP-Ape1; pRS415	APE1	CYC1	Pfaffenwimmer et al., 2014 3
pDP135	LexA; pLexA-N	ADH1	ADH1	This study
pDP186	GAD-3xMyc; pGAD-C(x)	ADH1	ADH1	This study
pDP272	GFP-µNS(471-721) [GFP-µNS]; pRS415	TDH3	CYC1	This study
pDS48	Atg11-GFP-Atg19; pRS415	ATG11	CYC1	This study
pDS67	Atg11(1-454)-GFP-Atg19; pRS415	ATG11	CYC1	This study
pDS68	Atg11(1-607)-GFP-Atg19; pRS415	ATG11	CYC1	This study
pDS79	Atg11(1-873)-GFP-Atg19; pRS415	ATG11	CYC1	This study
pHM69	GST-Atg19(S390D,S391D,S396D) [GST-Atg19-3D]; pGEX-4T-1	tac	-	This study
pLB57	GST-Vac8; pGEX-4T-1	tac	-	This study
pML3	Atg11-GFP-µNS(471-721) [Atg11-GFP-µNS]; pRS415	TDH3	CYC1	This study
pML7	Atg11(1-321)-GFP-Atg19; pRS415	ATG11	CYC1	This study
pML8	Atg11(22-454)-GFP-Atg19; pRS415	ATG11	CYC1	This study
pML16	2xProteinA-Atg11(1-454); pRS415	ATG11	CYC1	This study
pML18	2xProteinA-Atg11; pRS415	ATG11	CYC1	This study
pML27	Atg11(1-454)-GFP-µNS(471-721) [Atg11-GFP-µNS]; pRS415	TDH3	CYC1	This study
pML29	Atg13-GFP-µNS(471-721) [Atg13-GFP-µNS]; pRS415	TDH3	CYC1	This study
pML35	Atg11-mTagBFP2-µNS(471-721) [Atg11-BFP-µNS]; pRS415	TDH3	CYC1	This study
pML38	Atg11(1-454)-GAD-3xMyc; pGAD-C(x)	ADH1	ADH1	This study
pML46	mTagBFP2-µNS(471-721) [BFP-µNS]; pRS415	TDH3	CYC1	This study
pML49	Atg11-GAD-3xMyc; pGAD-C(x)	ADH1	ADH1	This study
pML79	Atg11-GFP; pRS413	ATG11	CYC1	This study
pML80	Atg14-3xGFP; pRS415	VAC8	CYC1	This study
pML81	Vps30-2xProteinA; pRS416	VPS30	CYC1	This study
pMS1	Atg14-TAP; pRS415	ATG14	CYC1	This study
References
1	Sikorski, R. S. & Hieter, P. A system of shuttle vectors and yeast host strains designed for efficient manipulation of DNA in Saccharomyces cerevisiae. Genetics 122, 19–27 (1989).
2	Sawa-Makarska, J. et al. Cargo binding to Atg19 unmasks additional Atg8 binding sites to mediate membrane–cargo apposition during selective autophagy. Nature Cell Biology 16, 425–433 (2014).
3	Pfaffenwimmer, T. et al. Hrr25 kinase promotes selective autophagy by phosphorylating the cargo receptor Atg19. EMBO reports 15, 862–870 (2014).
4	Hollenstein, D. M. et al. Vac8 spatially confines autophagosome formation at the vacuole in S. cerevisiae. J Cell Sci 132, (2019).
