# Supplementary material for: Spatial control of avidity regulates initiation and progression of selective autophagy
Source: Nat Commun. 2021 Dec 10;12:7194. doi: 10.1038/s41467-021-27420-3 (PMC8664900; doi:10.1038/s41467-021-27420-3)
Supplement: Supplementary file 6 — Supplementary Dataset 3 [file 41467_2021_27420_MOESM6_ESM.zip]

Archive with 95 entries (94 files):
- Supplementary Data 1 - Plasmid sequence maps/
- Supplementary Data 1 - Plasmid sequence maps/pML27_promTDH3_Atg11-1-454-GFP-yNS_termCYC1_pRS415.dna
- Supplementary Data 1 - Plasmid sequence maps/pML29_promTDH3_Atg13-GFP-yNS_termCYC1_pRS415.dna
- Supplementary Data 1 - Plasmid sequence maps/pDH77_promVAC8_nt-mScarlet-Vac8dN_termCYC1_pRS416.fa
- Supplementary Data 1 - Plasmid sequence maps/pLB57_promTac_GST-Vac8_pGEX-4T-1.fa
- Supplementary Data 1 - Plasmid sequence maps/pDP272_promTDH3_GFP-yNS_termCYC1_pRS415.fa
- Supplementary Data 1 - Plasmid sequence maps/pDH45_promATG11_nt-mScarlet-Atg11_termCYC1_pRS416.fa
- Supplementary Data 1 - Plasmid sequence maps/pDH10_promVAC8_ot-Vac8dN-GFP_termCYC1_pRS413.dna
- Supplementary Data 1 - Plasmid sequence maps/pML3_promTDH3_Atg11-GFP-yNS_termCYC1_pRS415.dna
- Supplementary Data 1 - Plasmid sequence maps/pDH90_promVAC8_Atg14-GFP-vt_termCYC1_pRS413.dna
- Supplementary Data 1 - Plasmid sequence maps/pHM69_promTac_GST-Atg19-3D_pGEX-4T-1.dna
- __MACOSX/Supplementary Data 1 - Plasmid sequence maps/._pHM69_promTac_GST-Atg19-3D_pGEX-4T-1.dna
- Supplementary Data 1 - Plasmid sequence maps/pAC131_promADH1_LexA-Vac8_termADH1_pLexA-N.fa
- Supplementary Data 1 - Plasmid sequence maps/pDP186_promADH1_GAD-3xMyc_termADH1_pGAD-Cx.fa
- Supplementary Data 1 - Plasmid sequence maps/pDH15_promVAC8_ot-Atg11-BFP_termCYC1_pRS415.fa
- Supplementary Data 1 - Plasmid sequence maps/pML80_promVAC8_Atg14-3xGFP_termCYC1_pRS415.fa
- Supplementary Data 1 - Plasmid sequence maps/pML7_promATG11_Atg11-1-321-GFP-Atg19_termCYC1_pRS415.fa
- __MACOSX/Supplementary Data 1 - Plasmid sequence maps/._pML7_promATG11_Atg11-1-321-GFP-Atg19_termCYC1_pRS415.fa
- Supplementary Data 1 - Plasmid sequence maps/pLB57_promTac_GST-Vac8_pGEX-4T-1.dna
- Supplementary Data 1 - Plasmid sequence maps/pDH28_promVAC8_ot-BFP_termCYC1_pRS415.fa
- Supplementary Data 1 - Plasmid sequence maps/pML38_promADH1_Atg11-1-454-GAD-3xMyc_termADH1_pGAD-Cx.dna
- Supplementary Data 1 - Plasmid sequence maps/pGEX-4T-1.dna
- Supplementary Data 1 - Plasmid sequence maps/pML8_promATG11_Atg11-22-454-GFP-Atg19_termCYC1_pRS415.fa
- Supplementary Data 1 - Plasmid sequence maps/pDH9_promVAC8_ot-Vac8dN-BFP_termCYC1_pRS415.dna
- Supplementary Data 1 - Plasmid sequence maps/pML46_promTDH3_mTagBFP2-yNS_termCYC1_pRS415.fa
- Supplementary Data 1 - Plasmid sequence maps/pDH84_promVAC8_Atg14-GFP_termCYC1_pRS413.fa
- Supplementary Data 1 - Plasmid sequence maps/pDS68_promATG11_Atg11-1-607-GFP-Atg19_termCYC1_pRS415.fa
- Supplementary Data 1 - Plasmid sequence maps/pDP272_promTDH3_GFP-yNS_termCYC1_pRS415.dna
- Supplementary Data 1 - Plasmid sequence maps/pML49_promADH1_Atg11-GAD-3xMyc_termADH1_pGAD-Cx.dna
- Supplementary Data 1 - Plasmid sequence maps/pML18_promATG11_2xProteinA-Atg11_termCYC1_pRS415.fa
- Supplementary Data 1 - Plasmid sequence maps/pDH48_promATG11_mScarlet-Atg11_termCYC1_pRS416.dna.dna
- Supplementary Data 1 - Plasmid sequence maps/pDH15_promVAC8_ot-Atg11-BFP_termCYC1_pRS415.dna
- Supplementary Data 1 - Plasmid sequence maps/pDH28_promVAC8_ot-BFP_termCYC1_pRS415.dna
- Supplementary Data 1 - Plasmid sequence maps/pDH77_promVAC8_nt-mScarlet-Vac8dN_termCYC1_pRS416.dna
- Supplementary Data 1 - Plasmid sequence maps/pDH48_promATG11_mScarlet-Atg11_termCYC1_pRS416.dna.fa
- Supplementary Data 1 - Plasmid sequence maps/pML16_promATG11_2xProteinA-Atg11-1-454_termCYC1_pRS415.dna
- Supplementary Data 1 - Plasmid sequence maps/pDH58_promVAC8_Atg13-ot-mTagBFP2_termCYC1_pRS415.fa
- Supplementary Data 1 - Plasmid sequence maps/pDH11_promVAC8_Vac8dN-GFP_termCYC1_pRS413.fa
- Supplementary Data 1 - Plasmid sequence maps/pML35_promTDH3_Atg11-mTagBFP2-yNS_termCYC1_pRS415.fa
- Supplementary Data 1 - Plasmid sequence maps/pML29_promTDH3_Atg13-GFP-yNS_termCYC1_pRS415.fa
- Supplementary Data 1 - Plasmid sequence maps/pDH10_promVAC8_ot-Vac8dN-GFP_termCYC1_pRS413.fa
- Supplementary Data 1 - Plasmid sequence maps/pDH66_promVPS15_Vps15-GFP_termCYC1_pRS413.dna
- Supplementary Data 1 - Plasmid sequence maps/pDH11_promVAC8_Vac8dN-GFP_termCYC1_pRS413.dna
- Supplementary Data 1 - Plasmid sequence maps/pDH45_promATG11_nt-mScarlet-Atg11_termCYC1_pRS416.dna
- Supplementary Data 1 - Plasmid sequence maps/pDS48_promATG11_Atg11-GFP-Atg19_termCYC1_pRS415.dna
- Supplementary Data 1 - Plasmid sequence maps/pDH90_promVAC8_Atg14-GFP-vt_termCYC1_pRS413.fa
- Supplementary Data 1 - Plasmid sequence maps/pDS48_promATG11_Atg11-GFP-Atg19_termCYC1_pRS415.fa
- Supplementary Data 1 - Plasmid sequence maps/pML79_promATG11_Atg11-GFP_termCYC1_pRS413.dna
- __MACOSX/Supplementary Data 1 - Plasmid sequence maps/._pML79_promATG11_Atg11-GFP_termCYC1_pRS413.dna
- Supplementary Data 1 - Plasmid sequence maps/pDH83_promVAC8_nt-mScarlet_termCYC1_pRS416.fa
- Supplementary Data 1 - Plasmid sequence maps/pDP186_promADH1_GAD-3xMyc_termADH1_pGAD-Cx.dna
- Supplementary Data 1 - Plasmid sequence maps/pML27_promTDH3_Atg11-1-454-GFP-yNS_termCYC1_pRS415.fa
- Supplementary Data 1 - Plasmid sequence maps/pAC117_promPolyhedrin_8xHis-Atg11_pLIB.dna
- Supplementary Data 1 - Plasmid sequence maps/pDS67_promATG11_Atg11-1-454-GFP-Atg19_termCYC1_pRS415.fa
- Supplementary Data 1 - Plasmid sequence maps/pAC131_promADH1_LexA-Vac8_termADH1_pLexA-N.dna
- Supplementary Data 1 - Plasmid sequence maps/pHM69_promTac_GST-Atg19-3D_pGEX-4T-1.fa
- Supplementary Data 1 - Plasmid sequence maps/pDP103_promAPE1_TagBFP-Ape1_termCYC1_pRS415.fa
- Supplementary Data 1 - Plasmid sequence maps/pML7_promATG11_Atg11-1-321-GFP-Atg19_termCYC1_pRS415.dna
- __MACOSX/Supplementary Data 1 - Plasmid sequence maps/._pML7_promATG11_Atg11-1-321-GFP-Atg19_termCYC1_pRS415.dna
- Supplementary Data 1 - Plasmid sequence maps/pMS1_promATG14_Atg14-TAP_termCYC1_pRS415.dna
- Supplementary Data 1 - Plasmid sequence maps/pDH64_promVAC8_Atg14-ot-mTagBFP2_termCYC1_pRS415.fa
- Supplementary Data 1 - Plasmid sequence maps/pML16_promATG11_2xProteinA-Atg11-1-454_termCYC1_pRS415.fa
- Supplementary Data 1 - Plasmid sequence maps/pML80_promVAC8_Atg14-3xGFP_termCYC1_pRS415.dna
- __MACOSX/Supplementary Data 1 - Plasmid sequence maps/._pML80_promVAC8_Atg14-3xGFP_termCYC1_pRS415.dna
- Supplementary Data 1 - Plasmid sequence maps/pGEX-4T-1.fa
- Supplementary Data 1 - Plasmid sequence maps/pML8_promATG11_Atg11-22-454-GFP-Atg19_termCYC1_pRS415.dna
- Supplementary Data 1 - Plasmid sequence maps/pML79_promATG11_Atg11-GFP_termCYC1_pRS413.fa
- Supplementary Data 1 - Plasmid sequence maps/pCK770_promATG19_GFP-Atg19-termATG19_pRS415.fa
- Supplementary Data 1 - Plasmid sequence maps/pCK770_promATG19_GFP-Atg19-termATG19_pRS415.dna
- Supplementary Data 1 - Plasmid sequence maps/pML38_promADH1_Atg11-1-454-GAD-3xMyc_termADH1_pGAD-Cx.fa
- Supplementary Data 1 - Plasmid sequence maps/pDH83_promVAC8_nt-mScarlet_termCYC1_pRS416.dna
- Supplementary Data 1 - Plasmid sequence maps/pML49_promADH1_Atg11-GAD-3xMyc_termADH1_pGAD-Cx.fa
- Supplementary Data 1 - Plasmid sequence maps/pDP135_promADH1_LexA_termADH1_pLexA-N.dna
- Supplementary Data 1 - Plasmid sequence maps/pML18_promATG11_2xProteinA-Atg11_termCYC1_pRS415.dna
- Supplementary Data 1 - Plasmid sequence maps/pDS67_promATG11_Atg11-1-454-GFP-Atg19_termCYC1_pRS415.dna
- Supplementary Data 1 - Plasmid sequence maps/pDH66_promVPS15_Vps15-GFP_termCYC1_pRS413.fa
- Supplementary Data 1 - Plasmid sequence maps/pML35_promTDH3_Atg11-mTagBFP2-yNS_termCYC1_pRS415.dna
- Supplementary Data 1 - Plasmid sequence maps/pDS79_promATG11_Atg11-1-873-GFP-Atg19_termCYC1_pRS415.fa
- Supplementary Data 1 - Plasmid sequence maps/pDS68_promATG11_Atg11-1-607-GFP-Atg19_termCYC1_pRS415.dna
- Supplementary Data 1 - Plasmid sequence maps/pAC117_promPolyhedrin_8xHis-Atg11_pLIB.fa
- Supplementary Data 1 - Plasmid sequence maps/pDH4_promAPE1_mTagBFP2-Ape1_termCYC1_pRS415.fa
- Supplementary Data 1 - Plasmid sequence maps/pML81_promVPS30_Vps30-2xProteinA_termCYC1_pRS416.fa
- Supplementary Data 1 - Plasmid sequence maps/pML81_promVPS30_Vps30-2xProteinA_termCYC1_pRS416.dna
- __MACOSX/Supplementary Data 1 - Plasmid sequence maps/._pML81_promVPS30_Vps30-2xProteinA_termCYC1_pRS416.dna
- Supplementary Data 1 - Plasmid sequence maps/pDH64_promVAC8_Atg14-ot-mTagBFP2_termCYC1_pRS415.dna
- Supplementary Data 1 - Plasmid sequence maps/pDS79_promATG11_Atg11-1-873-GFP-Atg19_termCYC1_pRS415.dna
- Supplementary Data 1 - Plasmid sequence maps/pDH4_promAPE1_mTagBFP2-Ape1_termCYC1_pRS415.dna
- Supplementary Data 1 - Plasmid sequence maps/pML46_promTDH3_mTagBFP2-yNS_termCYC1_pRS415.dna
- Supplementary Data 1 - Plasmid sequence maps/pDH9_promVAC8_ot-Vac8dN-BFP_termCYC1_pRS415.fa
- Supplementary Data 1 - Plasmid sequence maps/pMS1_promATG14_Atg14-TAP_termCYC1_pRS415.fa
- Supplementary Data 1 - Plasmid sequence maps/pDH58_promVAC8_Atg13-ot-mTagBFP2_termCYC1_pRS415.dna
- Supplementary Data 1 - Plasmid sequence maps/pML3_promTDH3_Atg11-GFP-yNS_termCYC1_pRS415.fa
- Supplementary Data 1 - Plasmid sequence maps/pDP135_promADH1_LexA_termADH1_pLexA-N.fa
- Supplementary Data 1 - Plasmid sequence maps/pDP103_promAPE1_TagBFP-Ape1_termCYC1_pRS415.dna
- Supplementary Data 1 - Plasmid sequence maps/pDH84_promVAC8_Atg14-GFP_termCYC1_pRS413.dna
