# Supplementary material for: Spatial control of avidity regulates initiation and progression of selective autophagy
Source: Nat Commun. 2021 Dec 10;12:7194. doi: 10.1038/s41467-021-27420-3 (PMC8664900; doi:10.1038/s41467-021-27420-3)
Supplement: Supplementary file 6 — Supplementary Dataset 3 [file 41467_2021_27420_MOESM6_ESM.zip › Supplementary Data 1 - Plasmid sequence maps/pDH77_promVAC8_nt-mScarlet-Vac8dN_termCYC1_pRS416.fa]

>pDH77_promVAC8_nt-mScarlet-Vac8dN_termCYC1_pRS416  (8542 bp)
GATCGCTTGCCTGTAACTTACACGCGCCTCGTATCTTTTAATGATGGAATAATTTGGGAATTTACTCTGTGTTTATTTAT
TTTTATGTTTTGTATTTGGATTTTAGAAAGTAAATAAAGAAGGTAGAAGAGTTACGGAATGAAGAAAAAAAAATAAACAA
AGGTTTAAAAAATTTCAACAAAAAGCGTACTTTACATATATATTTATTAGACAAGAAAAGCAGATTAAATAGATATACAT
TCGATTAACGATAAGTAAAATGTAAAATCACAGGATTTTCGTGTGTGGTCTTCTACACAGACAAGATGAAACAATTCGGC
ATTAATACCTGAGAGCAGGAAGAGCAAGATAAAAGGTAGTATTTGTTGGCGATCCCCCTAGAGTCTTTTACATCTTCGGA
AAACAAAAACTATTTTTTCTTTAATTTCTTTTTTTACTTTCTATTTTTAATTTATATATTTATATTAAAAAATTTAAATT
ATAATTATTTTTATAGCACGTGATGAAAAGGACCCAGGTGGCACTTTTCGGGGAAATGTGCGCGGAACCCCTATTTGTTT
ATTTTTCTAAATACATTCAAATATGTATCCGCTCATGAGACAATAACCCTGATAAATGCTTCAATAATATTGAAAAAGGA
AGAGTATGAGTATTCAACATTTCCGTGTCGCCCTTATTCCCTTTTTTGCGGCATTTTGCCTTCCTGTTTTTGCTCACCCA
GAAACGCTGGTGAAAGTAAAAGATGCTGAAGATCAGTTGGGTGCACGAGTGGGTTACATCGAACTGGATCTCAACAGCGG
TAAGATCCTTGAGAGTTTTCGCCCCGAAGAACGTTTTCCAATGATGAGCACTTTTAAAGTTCTGCTATGTGGCGCGGTAT
TATCCCGTATTGACGCCGGGCAAGAGCAACTCGGTCGCCGCATACACTATTCTCAGAATGACTTGGTTGAGTACTCACCA
GTCACAGAAAAGCATCTTACGGATGGCATGACAGTAAGAGAATTATGCAGTGCTGCCATAACCATGAGTGATAACACTGC
GGCCAACTTACTTCTGACAACGATCGGAGGACCGAAGGAGCTAACCGCTTTTTTGCACAACATGGGGGATCATGTAACTC
GCCTTGATCGTTGGGAACCGGAGCTGAATGAAGCCATACCAAACGACGAGCGTGACACCACGATGCCTGTAGCAATGGCA
ACAACGTTGCGCAAACTATTAACTGGCGAACTACTTACTCTAGCTTCCCGGCAACAATTAATAGACTGGATGGAGGCGGA
TAAAGTTGCAGGACCACTTCTGCGCTCGGCCCTTCCGGCTGGCTGGTTTATTGCTGATAAATCTGGAGCCGGTGAGCGTG
GGTCTCGCGGTATCATTGCAGCACTGGGGCCAGATGGTAAGCCCTCCCGTATCGTAGTTATCTACACGACGGGGAGTCAG
GCAACTATGGATGAACGAAATAGACAGATCGCTGAGATAGGTGCCTCACTGATTAAGCATTGGTAACTGTCAGACCAAGT
TTACTCATATATACTTTAGATTGATTTAAAACTTCATTTTTAATTTAAAAGGATCTAGGTGAAGATCCTTTTTGATAATC
TCATGACCAAAATCCCTTAACGTGAGTTTTCGTTCCACTGAGCGTCAGACCCCGTAGAAAAGATCAAAGGATCTTCTTGA
GATCCTTTTTTTCTGCGCGTAATCTGCTGCTTGCAAACAAAAAAACCACCGCTACCAGCGGTGGTTTGTTTGCCGGATCA
AGAGCTACCAACTCTTTTTCCGAAGGTAACTGGCTTCAGCAGAGCGCAGATACCAAATACTGTCCTTCTAGTGTAGCCGT
AGTTAGGCCACCACTTCAAGAACTCTGTAGCACCGCCTACATACCTCGCTCTGCTAATCCTGTTACCAGTGGCTGCTGCC
AGTGGCGATAAGTCGTGTCTTACCGGGTTGGACTCAAGACGATAGTTACCGGATAAGGCGCAGCGGTCGGGCTGAACGGG
GGGTTCGTGCACACAGCCCAGCTTGGAGCGAACGACCTACACCGAACTGAGATACCTACAGCGTGAGCTATGAGAAAGCG
CCACGCTTCCCGAAGGGAGAAAGGCGGACAGGTATCCGGTAAGCGGCAGGGTCGGAACAGGAGAGCGCACGAGGGAGCTT
CCAGGGGGAAACGCCTGGTATCTTTATAGTCCTGTCGGGTTTCGCCACCTCTGACTTGAGCGTCGATTTTTGTGATGCTC
GTCAGGGGGGCGGAGCCTATGGAAAAACGCCAGCAACGCGGCCTTTTTACGGTTCCTGGCCTTTTGCTGGCCTTTTGCTC
ACATGTTCTTTCCTGCGTTATCCCCTGATTCTGTGGATAACCGTATTACCGCCTTTGAGTGAGCTGATACCGCTCGCCGC
AGCCGAACGACCGAGCGCAGCGAGTCAGTGAGCGAGGAAGCGGAAGAGCGCCCAATACGCAAACCGCCTCTCCCCGCGCG
TTGGCCGATTCATTAATGCAGCTGGCACGACAGGTTTCCCGACTGGAAAGCGGGCAGTGAGCGCAACGCAATTAATGTGA
GTTACCTCACTCATTAGGCACCCCAGGCTTTACACTTTATGCTTCCGGCTCCTATGTTGTGTGGAATTGTGAGCGGATAA
CAATTTCACACAGGAAACAGCTATGACCATGATTACGCCAAGCGCGCAATTAACCCTCACTAAAGGGAACAAAAGCTGga
gctccaccgcggtggcGGCCGCGCGCCTATTCACAGAGAACTTCTTTGCGTAAGTTCCAAAACTGTGATCTTTTCGTCAC
TGACGGGTCCCTGCTATTAGATTTGTAAACCAAGAATTACTTTAGCCTAAACTGGATACATACGTATAAGCATACGGTAA
GGAAGTGGGATCTGTAGCGGTAATGCAATAATGTGTTGGCTCTCACAAATATGAAAACTGCGAACATCTATATAATAAGG
TAACGGTATAACAGAAAAATCTGAATAATTTCTCTTTCCCGGGTAATGAGCCCTTAAGGAGGACTCAAAACGAAAAGGAA
AAAAATACGAGTGGAAAGAAAAAATGAACCCTTTCCAGTAATTGATAATAATACAATCATTCATTATTAGAAATATATTA
GTTCTCAATTCAAGGCAGAATAGTGCTGTCATTGTGATCAAATTTTTGTGTGAGTCTGCTTTGCTTTCTGTTTTTTTTTG
TTGACTCGCTGTTCAATCTCCTACTTTTCCTTTTGTTGTTAAAATAAGGTATTATATATTTATACAACCCTATAAAAAGC
AATTAGCCAATTTCCAATCCTACGAAGACAGGAACTGAGCAAACTATAAGGGTGTTCTTTCTTCTGTACTATATATACAT
TTGCAACTActagtATGACTCGTCCCCCATTGGTTCGTGGAATCTTTTCGTTAGGTCTTTCTGTAGCCGTTTTGAAAGGT
GTTGAAAAAACAGTTCGTAAGCATTTGGAAAGACAGGGATGGATAGAGCCCCAGAAAGTGGACTATGAGTTAATTTTCAC
TATAGATAGGTTGAAAAACTTGGTAGATAATAAGCGTGAGGCTTTAACTGCGGAACAACCCGACGCTGGTGAACTGAGCT
GGCGTAAAGTATTTAATTTCATTTCCAGACAATCCAGCGAATTGGACACACGAATATACGTTCTTATACTACTCCTATCC
TTTCTACTACCTATCGCGTGGACTGTACTGGACGGTGATCGCGAGACCACGCTAGAAGATAAGGATAACgGATCCGCTGG
CTCCGCTGCTGGTTCTGTTTCTAAAGGTGAAGCTGTTATTAAAGAATTTATGAGATTTAAAGTTCACATGGAAGGTTCTA
TGAATGGTCATGAATTTGAAATTGAAGGTGAAGGTGAAGGTAGACCTTATGAAGGTACTCAAACTGCTAAATTGAAAGTT
ACTAAAGGTGGTCCATTGCCATTTTCTTGGGATATTTTGTCTCCACAATTTATGTATGGTTCAAGAGCTTTTATTAAACA
TCCTGCTGATATTCCAGATTATTATAAACAATCTTTTCCAGAAGGTTTTAAATGGGAAAGAGTTATGAATTTTGAAGATG
GTGGTGCTGTTACTGTTACTCAAGATACTTCTTTGGAAGATGGTACTTTGATTTATAAAGTTAAATTGAGAGGTACTAAT
TTTCCACCAGATGGTCCAGTTATGCAAAAAAAAACTATGGGTTGGGAAGCATCTACTGAAAGATTGTATCCAGAAGATGG
TGTTTTGAAAGGTGATATTAAAATGGCTTTGAGATTGAAAGATGGTGGTAGATATTTGGCTGATTTTAAAACTACTTATA
AAGCTAAAAAACCAGTTCAAATGCCAGGTGCTTATAATGTTGATAGAAAATTGGATATTACTTCTCATAATGAAGATTAT
ACTGTTGTTGAACAATATGAAAGATCAGAAGGTAGACATTCTACTGGTGGTATGGATGAATTGTATAAAGGAATGCTAGC
ATTTGCTGGCTCCGCTGCTGGTTCTGGCCTGCAGGGCCCAATTGCCGATAATGAAAGAGAAGCGGTGACTTTATTACTAG
GGTATTTGGAGGATAAAGACCAATTAGACTTTTACTCTGGTGGTCCACTAAAGGCCCTAACTACTTTGGTGTATTCAGAT
AATCTAAATTTGCAAAGGAGCGCCGCTCTGGCATTCGCAGAAATTACTGAAAAATACGTCCGTCAGGTCTCTAGAGAGGT
ACTGGAACCCATCTTAATATTATTACAAAGCCAAGATCCACAGATTCAAGTGGCCGCTTGTGCAGCCTTGGGTAATTTGG
CCGTTAATAATGAAAATAAATTATTAATTGTGGAAATGGGAGGCTTAGAGCCATTAATAAACCAAATGATGGGTGACAAT
GTAGAAGTTCAATGTAATGCTGTTGGATGCATTACCAATTTAGCCACAAGGGATGACAATAAACATAAGATTGCTACTTC
TGGTGCTTTAATTCCATTGACTAAGCTAGCTAAATCCAAACATATAAGAGTTCAGAGAAATGCTACAGGTGCATTATTAA
ATATGACACATTCTGAGGAAAATAGAAAAGAATTGGTTAATGCAGGTGCTGTGCCTGTATTGGTATCTTTACTGTCGTCC
ACCGATCCTGATGTTCAGTACTATTGTACTACTGCTTTATCAAATATAGCAGTGGATGAAGCCAATCGCAAGAAGTTGGC
TCAAACTGAGCCAAGATTGGTTTCCAAATTGGTTAGTCTGATGGATTCTCCATCTTCAAGGGTAAAATGTCAAGCTACTT
TGGCTTTACGAAACCTAGCGTCCGATACAAGCTACCAATTAGAAATTGTAAGGGCTGGTGGGTTGCCTCATTTGGTAAAG
TTGATTCAAAGTGATTCTATACCACTGGTTTTGGCTAGTGTGGCATGCATTAGAAACATTTCTATTCACCCTCTAAATGA
AGGTTTAATTGTTGATGCAGGTTTCTTAAAACCATTAGTAAGATTGTTGGACTATAAGGATTCAGAAGAAATTCAATGTC
ACGCCGTATCTACTTTGAGAAATTTGGCTGCATCATCTGAAAAAAACAGAAAAGAGTTCTTCGAAAGTGGTGCTGTCGAA
AAATGTAAGGAACTGGCTCTAGATTCACCTGTTAGTGTTCAAAGTGAAATTTCCGCATGTTTTGCTATTTTAGCCCTAGC
AGATGTCTCCAAATTGGATCTACTGGAAGCAAATATCTTAGATGCTTTAATCCCTATGACTTTTTCCCAGAACCAAGAAG
TTTCTGGTAATGCTGCTGCTGCTTTGGCAAATCTATGTTCAAGAGTGAATAATTATACAAAAATTATTGAAGCATGGGAT
CGTCCGAATGAAGGCATTCGTGGATTTCTGATTAGATTTTTGAAAAGTGACTATGCTACCTTTGAACACATTGCGCTATG
GACAATTTTACAATTGCTAGAAAGTCATAATGATAAAGTGGAAGATTTGGTTAAAAATGATGACGACATCATTAACGGAG
TGAGAAAAATGGCAGATGTGACCTTTGAGCGTTTACAAAGATCAGGAATTGATGTTAAAAATCCGGGGAGCAACAACAAT
CCAAGCTCGAATGATAACAACAGTAATAACAATGACACAGGATCTGAACATCAACCTGTAGAGGATGCAAGTTTGGAATT
GTATAATATTACTCAACAGATTTTACAATTTTTACACTAAGtcgacCTCGAGTCATGTAATTAGTTATGTCACGCTTACA
TTCACGCCCTCCCCCCACATCCGCTCTAACCGAAAAGGAAGGAGTTAGACAACCTGAAGTCTAGGTCCCTATTTATTTTT
TTATAGTTATGTTAGTATTAAGAACGTTATTTATATTTCAAATTTTTCTTTTTTTTCTGTACAGACGCGTGTACGCATGT
AACATTATACTGAAAACCTTGCTTGAGAAGGTTTTGGGACGCTCGAAGGCTTTAATTTGCggccGGTACCCAATTCGCCC
TATAGTGAGTCGTATTACGCGCGCTCACTGGCCGTCGTTTTACAACGTCGTGACTGGGAAAACCCTGGCGTTACCCAACT
TAATCGCCTTGCAGCACATCCCCCTTTCGCCAGCTGGCGTAATAGCGAAGAGGCCCGCACCGATCGCCCTTCCCAACAGT
TGCGCAGCCTGAATGGCGAATGGCGCGACGCGCCCTGTAGCGGCGCATTAAGCGCGGCGGGTGTGGTGGTTACGCGCAGC
GTGACCGCTACACTTGCCAGCGCCCTAGCGCCCGCTCCTTTCGCTTTCTTCCCTTCCTTTCTCGCCACGTTCGCCGGCTT
TCCCCGTCAAGCTCTAAATCGGGGGCTCCCTTTAGGGTTCCGATTTAGTGCTTTACGGCACCTCGACCCCAAAAAACTTG
ATTAGGGTGATGGTTCACGTAGTGGGCCATCGCCCTGATAGACGGTTTTTCGCCCTTTGACGTTGGAGTCCACGTTCTTT
AATAGTGGACTCTTGTTCCAAACTGGAACAACACTCAACCCTATCTCGGTCTATTCTTTTGATTTATAAGGGATTTTGCC
GATTTCGGCCTATTGGTTAAAAAATGAGCTGATTTAACAAAAATTTAACGCGAATTTTAACAAAATATTAACGTTTACAA
TTTCCTGATGCGGTATTTTCTCCTTACGCATCTGTGCGGTATTTCACACCGCATAGGGTAATAACTGATATAATTAAATT
GAAGCTCTAATTTGTGAGTTTAGTATACATGCATTTACTTATAATACAGTTTTTTAGTTTTGCTGGCCGCATCTTCTCAA
ATATGCTTCCCAGCCTGCTTTTCTGTAACGTTCACCCTCTACCTTAGCATCCCTTCCCTTTGCAAATAGTCCTCTTCCAA
CAATAATAATGTCAGATCCTGTAGAGACCACATCATCCACGGTTCTATACTGTTGACCCAATGCGTCTCCCTTGTCATCT
AAACCCACACCGGGTGTCATAATCAACCAATCGTAACCTTCATCTCTTCCACCCATGTCTCTTTGAGCAATAAAGCCGAT
AACAAAATCTTTGTCGCTCTTCGCAATGTCAACAGTACCCTTAGTATATTCTCCAGTAGATAGGGAGCCCTTGCATGACA
ATTCTGCTAACATCAAAAGGCCTCTAGGTTCCTTTGTTACTTCTTCTGCCGCCTGCTTCAAACCGCTAACAATACCTGGG
CCCACCACACCGTGTGCATTCGTAATGTCTGCCCATTCTGCTATTCTGTATACACCCGCAGAGTACTGCAATTTGACTGT
ATTACCAATGTCAGCAAATTTTCTGTCTTCGAAGAGTAAAAAATTGTACTTGGCGGATAATGCCTTTAGCGGCTTAACTG
TGCCCTCCATGGAAAAATCAGTCAAGATATCCACATGTGTTTTTAGTAAACAAATTTTGGGACCTAATGCTTCAACTAAC
TCCAGTAATTCCTTGGTGGTACGAACATCCAATGAAGCACACAAGTTTGTTTGCTTTTCGTGCATGATATTAAATAGCTT
GGCAGCAACAGGACTAGGATGAGTAGCAGCACGTTCCTTATATGTAGCTTTCGACATGATTTATCTTCGTTTCCTGCAGG
TTTTTGTTCTGTGCAGTTGGGTTAAGAATACTGGGCAATTTCATGTTTCTTCAACACTACATATGCGTATATATACCAAT
CTAAGTCTGTGCTCCTTCCTTCGTTCTTCCTTCTGTTCGGAGATTACCGAATCAAAAAAATTTCAAAGAAACCGAAATCA
AAAAAAAGAATAAAAAAAAAATGATGAATTGAATTGAAAAGCTGTGGTATGGTGCACTCTCAGTACAATCTGCTCTGATG
CCGCATAGTTAAGCCAGCCCCGACACCCGCCAACACCCGCTGACGCGCCCTGACGGGCTTGTCTGCTCCCGGCATCCGCT
TACAGACAAGCTGTGACCGTCTCCGGGAGCTGCATGTGTCAGAGGTTTTCACCGTCATCACCGAAACGCGCGAGACGAAA
GGGCCTCGTGATACGCCTATTTTTATAGGTTAATGTCATGATAATAATGGTTTCTTAGGACG
