# Supplementary material for: Spatial control of avidity regulates initiation and progression of selective autophagy
Source: Nat Commun. 2021 Dec 10;12:7194. doi: 10.1038/s41467-021-27420-3 (PMC8664900; doi:10.1038/s41467-021-27420-3)
Supplement: Supplementary file 6 — Supplementary Dataset 3 [file 41467_2021_27420_MOESM6_ESM.zip › Supplementary Data 1 - Plasmid sequence maps/pDH45_promATG11_nt-mScarlet-Atg11_termCYC1_pRS416.fa]

>pDH45_promATG11_nt-mScarlet-Atg11_termCYC1_pRS416  (12,483 bp)
GATCGCTTGCCTGTAACTTACACGCGCCTCGTATCTTTTAATGATGGAATAATTTGGGAATTTACTCTGTGTTTATTTAT
TTTTATGTTTTGTATTTGGATTTTAGAAAGTAAATAAAGAAGGTAGAAGAGTTACGGAATGAAGAAAAAAAAATAAACAA
AGGTTTAAAAAATTTCAACAAAAAGCGTACTTTACATATATATTTATTAGACAAGAAAAGCAGATTAAATAGATATACAT
TCGATTAACGATAAGTAAAATGTAAAATCACAGGATTTTCGTGTGTGGTCTTCTACACAGACAAGATGAAACAATTCGGC
ATTAATACCTGAGAGCAGGAAGAGCAAGATAAAAGGTAGTATTTGTTGGCGATCCCCCTAGAGTCTTTTACATCTTCGGA
AAACAAAAACTATTTTTTCTTTAATTTCTTTTTTTACTTTCTATTTTTAATTTATATATTTATATTAAAAAATTTAAATT
ATAATTATTTTTATAGCACGTGATGAAAAGGACCCAGGTGGCACTTTTCGGGGAAATGTGCGCGGAACCCCTATTTGTTT
ATTTTTCTAAATACATTCAAATATGTATCCGCTCATGAGACAATAACCCTGATAAATGCTTCAATAATATTGAAAAAGGA
AGAGTATGAGTATTCAACATTTCCGTGTCGCCCTTATTCCCTTTTTTGCGGCATTTTGCCTTCCTGTTTTTGCTCACCCA
GAAACGCTGGTGAAAGTAAAAGATGCTGAAGATCAGTTGGGTGCACGAGTGGGTTACATCGAACTGGATCTCAACAGCGG
TAAGATCCTTGAGAGTTTTCGCCCCGAAGAACGTTTTCCAATGATGAGCACTTTTAAAGTTCTGCTATGTGGCGCGGTAT
TATCCCGTATTGACGCCGGGCAAGAGCAACTCGGTCGCCGCATACACTATTCTCAGAATGACTTGGTTGAGTACTCACCA
GTCACAGAAAAGCATCTTACGGATGGCATGACAGTAAGAGAATTATGCAGTGCTGCCATAACCATGAGTGATAACACTGC
GGCCAACTTACTTCTGACAACGATCGGAGGACCGAAGGAGCTAACCGCTTTTTTGCACAACATGGGGGATCATGTAACTC
GCCTTGATCGTTGGGAACCGGAGCTGAATGAAGCCATACCAAACGACGAGCGTGACACCACGATGCCTGTAGCAATGGCA
ACAACGTTGCGCAAACTATTAACTGGCGAACTACTTACTCTAGCTTCCCGGCAACAATTAATAGACTGGATGGAGGCGGA
TAAAGTTGCAGGACCACTTCTGCGCTCGGCCCTTCCGGCTGGCTGGTTTATTGCTGATAAATCTGGAGCCGGTGAGCGTG
GGTCTCGCGGTATCATTGCAGCACTGGGGCCAGATGGTAAGCCCTCCCGTATCGTAGTTATCTACACGACGGGGAGTCAG
GCAACTATGGATGAACGAAATAGACAGATCGCTGAGATAGGTGCCTCACTGATTAAGCATTGGTAACTGTCAGACCAAGT
TTACTCATATATACTTTAGATTGATTTAAAACTTCATTTTTAATTTAAAAGGATCTAGGTGAAGATCCTTTTTGATAATC
TCATGACCAAAATCCCTTAACGTGAGTTTTCGTTCCACTGAGCGTCAGACCCCGTAGAAAAGATCAAAGGATCTTCTTGA
GATCCTTTTTTTCTGCGCGTAATCTGCTGCTTGCAAACAAAAAAACCACCGCTACCAGCGGTGGTTTGTTTGCCGGATCA
AGAGCTACCAACTCTTTTTCCGAAGGTAACTGGCTTCAGCAGAGCGCAGATACCAAATACTGTCCTTCTAGTGTAGCCGT
AGTTAGGCCACCACTTCAAGAACTCTGTAGCACCGCCTACATACCTCGCTCTGCTAATCCTGTTACCAGTGGCTGCTGCC
AGTGGCGATAAGTCGTGTCTTACCGGGTTGGACTCAAGACGATAGTTACCGGATAAGGCGCAGCGGTCGGGCTGAACGGG
GGGTTCGTGCACACAGCCCAGCTTGGAGCGAACGACCTACACCGAACTGAGATACCTACAGCGTGAGCTATGAGAAAGCG
CCACGCTTCCCGAAGGGAGAAAGGCGGACAGGTATCCGGTAAGCGGCAGGGTCGGAACAGGAGAGCGCACGAGGGAGCTT
CCAGGGGGAAACGCCTGGTATCTTTATAGTCCTGTCGGGTTTCGCCACCTCTGACTTGAGCGTCGATTTTTGTGATGCTC
GTCAGGGGGGCGGAGCCTATGGAAAAACGCCAGCAACGCGGCCTTTTTACGGTTCCTGGCCTTTTGCTGGCCTTTTGCTC
ACATGTTCTTTCCTGCGTTATCCCCTGATTCTGTGGATAACCGTATTACCGCCTTTGAGTGAGCTGATACCGCTCGCCGC
AGCCGAACGACCGAGCGCAGCGAGTCAGTGAGCGAGGAAGCGGAAGAGCGCCCAATACGCAAACCGCCTCTCCCCGCGCG
TTGGCCGATTCATTAATGCAGCTGGCACGACAGGTTTCCCGACTGGAAAGCGGGCAGTGAGCGCAACGCAATTAATGTGA
GTTACCTCACTCATTAGGCACCCCAGGCTTTACACTTTATGCTTCCGGCTCCTATGTTGTGTGGAATTGTGAGCGGATAA
CAATTTCACACAGGAAACAGCTATGACCATGATTACGCCAAGCGCGCAATTAACCCTCACTAAAGGGAACAAAAGCTGga
gctccaccgcggtggcGGCCGCGCCATGCCCGCGGTATGTGGACTCTACGGCTAGCATTCCTATATATCCTCTCAGTCTC
ACGTTTCTATGCGGGTCCATCTTACACACTATGCAACCAATGGGTATGTTAGGCGTTCCACTCTTGTTGTCAACGGCAAT
GTACGTTAACTCGGGCCATTGGTTCAAGAAATACCTATATACGTATATCGAGTACGGCTCTGATAGATCCGCATCTATTA
GTTTTTTAATACTAGCAAACTGCTCTTCGTTACGTATGTCCAATGGCTTGTACACTATTTCCATGTCCTGACCCAACGCC
TTTTCTGTAGTAGTGGCTTTTTTATCTTGTAATCTCTTGTGAAACTTTGTTCTTCATGATTATTATTTTTAATAAGGCTT
GCCATGGAGAGCCTTTTTATCGCTTTTGGCTACCCGGTTTCTTGGTAGGAATGGAACTATATAATAGCGATGCCCTTATT
TGAGTACCATTTTCTCAAATCAGAACCAAAGTAGTCCTCCTTTGAACAACGATTATTTTAGTGTACTGTTGTTGTTCGGA
AAGTACTTCTTTTATTTTCTTTTATACATCACTAGTATGGCAGAGAAGGAGGAAGCGATTTTTCGCTCTGCTGAAATGGC
TTTAGTCCAATTCTATATTCCTCAAGAAATTTCAAGAGACTCTGCTTACACTTTAGGTCAATTGGGTCTTGTTCAATTCC
GTGACTTGAACTCTAAGGTGCGTGCGTTTCAAAGAACTTTCGTGAACGAAATTAGAAGACTGGATAATGTAGAAAGACAG
TATCGTTACTTTTATTCTCTTTTGAAGAAACACGATATTAAGCTCTACGAAGGAGACACGGACAAATATTTGGACGGCTC
AGGTGAATTGTACGTTCCACCAAGCGGTTCAGTGATAGATGATTATGTCCGGAACGCTTCATATTTGGAAGAAAGATTGA
TTCAAATGGAGGATGCAACCGATCAAATTGAAGTCCAGAAAAATGACTTGGAACAGTATCGCTTTATTTTGCAGTCAGGT
GATGAATTTTTCTTGAAGGGTGATAATACCGACAGCACTTCCTATATGGATGAAGACATGATCGACGCTAATGGGGAAAA
CATTGCTGCTGCTATCGGTGCTTCTGTAAACTATGTCACTGGTGTCATTGCTAGAGACAAAGTTGCCACCTTAGAACAAA
TTCTTTGGAGAGTATTAAGAGGTAACCTTTTCTTCAAAACTGTTGAAATTGAACAACCTGTTTATGATGTCAAAACCAGG
GAGTATAAACATAAAAATGCTTTTATCGTATTTTCTCACGGTGATCTGATTATTAAAAGAATCAGAAAGATTGCGGAATC
ATTGGATGCCAATCTTTACGATGTTGACTCTTCCAACGAGGGTAGATCACAACAATTGGCCAAGGTCAACAAGAATTTGA
GTGATTTGTACACAGTTTTGAAAACCACTTCTACCACTTTAGAAAGTGAATTATATGCCATTGCCAAAGAATTGGACTCT
TGGTTCCAAGATGTTACCCGTGAAAAGGCGATTTTTGAAATTTTGAACAAGTCTAACTATGATACCAATAGAAAGATTTT
GATTGCTGAAGGTTGGATACCAAGAGACGAATTGGCTACTTTGCAAGCTCGTCTTGGTGAAATGATCGCAAGATTGGGTA
TTGATGTCCCATCCATTATCCAAGTCCTGGATACAAACCACACTCCACCTACCTTCCACAGAACTAACAAGTTTACTGCT
GGTTTCCAAAGTATCTGTGACTGTTACGGTATTGCTCAGTACAGAGAAATCAATGCTGGTTTACCCACAATTGTCACTTT
CCCTTTCATGTTTGCCATCATGTTTGGTGATATGGGTCACGGGTTCTTAATGACCTTAGCCGCATTGTCTCTTGTATTGA
ATGAAAAGAAAATCAACAAAATGAAAAGAGGCGAAATTTTCGATATGGCCTTCACTGGTAGATACATTATTTTGTTGATG
GGTGTCTTTTCCATGTACACAGGTTTCCTTTACAACGATATCTTCTCTAAAACTATGACTATTTTCAAGTCTGGTTGGAA
ATGGCCTGATCATTGGAAAAAAGGTGAGAGTATTACTGCTACATCGGTGGGTACATACCCTATCGGTTTAGATTGGGCTT
GGCATGGAACTGAAAATGCTTTGTTATTTTCTAATTCTTACAAAATGAAACTATCAATTTTAATGGGGTTCATCCACATG
ACCTATTCTTATTTCTTTTCGTTGGCTAACCACCTATACTTTAACTCTATGATTGATATCATCGGTAACTTTATTCCTGG
TTTGCTATTTATGCAAGGTATCTTTGGTTATCTTTCCGTTTGTATTGTTTACAAATGGGCTGTTGATTGGGTTAAGGACG
GAAAGCCTGCTCCAGGTTTGTTAAATATGTTGATCAACATGTTTTTATCACCAGGAACTATTGACGATGAATTATACCCT
CATCAAGCAAAGGTCCAAGTGTTTTTGTTGTTGATGGCCTTGGTTTGTATTCCTTGGTTGCTATTGGTGAAGCCATTACA
TTTCAAATTCACTCATAAAAAGAAATCTCACGAACCACTGCCATCGACTGAAGCAGATGCTAGTTCTGAAGATTTGGAAG
CACAACAATTAATTTCCGCGATGGACGCCGATGACGCTGAAGAAGAAGAAGTTGGTTCTGGATCTCATGGTGAAGACTTT
GGTGATATTATGATTCATCAAGTTATTCATACAATTGAATTCTGTTTGAATTGTGTTTCGCACACTGCATCCTATTTACG
TTTATGGGCCTTATCATTGGCACATGCTCAATTGTCTAGTGTTTTATGGACAATGACAATTCAAATTGCCTTTGGATTTA
GAGGATTTGTGGGTGTGTTTATGACGGTTGCACTTTTTGCCATGTGGTTCGCACTAACATGTGCAGTTCTTGTTTTGATG
GAAGGTACATCTGCCATGCTTCATTCCTTACGTTTGCACTGGGTTGAATCTATGTCCAAGTTTTTCGTGGGTGAAGGTTT
ACCATACGAACCATTCGCATTTGAGTATAAAGACATGGAAGTCGCTGTTGCTAGTGCAAGCTCTTCCGCTTCAAGCGGAT
CCGCTGGCTCCGCTGCTGGTTCTGTTTCTAAAGGTGAAGCTGTTATTAAAGAATTTATGAGATTTAAAGTTCACATGGAA
GGTTCTATGAATGGTCATGAATTTGAAATTGAAGGTGAAGGTGAAGGTAGACCTTATGAAGGTACTCAAACTGCTAAATT
GAAAGTTACTAAAGGTGGTCCATTGCCATTTTCTTGGGATATTTTGTCTCCACAATTTATGTATGGTTCAAGAGCTTTTA
TTAAACATCCTGCTGATATTCCAGATTATTATAAACAATCTTTTCCAGAAGGTTTTAAATGGGAAAGAGTTATGAATTTT
GAAGATGGTGGTGCTGTTACTGTTACTCAAGATACTTCTTTGGAAGATGGTACTTTGATTTATAAAGTTAAATTGAGAGG
TACTAATTTTCCACCAGATGGTCCAGTTATGCAAAAAAAAACTATGGGTTGGGAAGCATCTACTGAAAGATTGTATCCAG
AAGATGGTGTTTTGAAAGGTGATATTAAAATGGCTTTGAGATTGAAAGATGGTGGTAGATATTTGGCTGATTTTAAAACT
ACTTATAAAGCTAAAAAACCAGTTCAAATGCCAGGTGCTTATAATGTTGATAGAAAATTGGATATTACTTCTCATAATGA
AGATTATACTGTTGTTGAACAATATGAAAGATCAGAAGGTAGACATTCTACTGGTGGTATGGATGAATTGTATAAAGGAA
TGCTAGCATTTGCTGGCTCCGCTGCTGGTTCTGGCCTGCAGGGCATGGCAGACGCTGATGAATATAGCACTGCACCTACC
CAGCAAGAAATAACACCACTGCAGACAACAGCCACTATCATAAATGCAATATCTGGAGAATGTATAACTACGAATGTTGA
TTTTTTCGTTTCCCTGGACAAATTTAAACAGTTCATTGCTAGGAAATGGAAGATTCCTCCCGATCAGCTGCTGATTCTAC
TACCTTATGGTAACAAACTAAAACCGTCGATGTTTAAAGAGCTGCTTATTAATAGGTCTTTTACTCTAAATGATTTTTAC
GTTTACGACAGACGACTATTCTCACTTGTTAGTAAACCGACACCAACAAATCTTTTAACGTCTAAGGATTCTAATCCCAT
GAACTCCCCTAATTCCAACGACTTGACAGAGACTCTGGAATATTTAATTAAGAATAGTCATATATCTCAATACCAAGGTA
GCGATACTATTATGATCAAGCCTATGCCCTCGCCTTTGGAGGACGCAGACGTAGATCTTTCGCGTTTAAATTACCATTCC
GTAACTAGCTTACTGACGACGAACCTTGGTTGGCTAAGCGCTTTAGAAATAGATGTACATTATTTTAAGAGCCTCATACC
AGACATAATAGCCCATATTAAGCGTATTTTTGATGGCTTAACCGTTTGCTCACAATATTTGAAGCTGTACTGCTTTGATG
TAGAAAGTTTGTATAACTCAAACGTTCAATTTTTAAATCAGCTGGTAGACAATGGTATGACTTCAAAATGGGAAAAATGC
TTCAATGACACCTTGAGTAAGTTGACTGCTTTAGAGGGTGATTCTTTACAAAAGTTCATTAATATTGAATCTCTCCTGGA
GAACGAAAAATCTGTAAAGATTCTAAATCATTCAATCAATGGTAAGCTGAATAAAATTAAGAGGGAAATTGACGAAAATG
CAAGTTTTAGAGATATTATAACAGTAAACATCGATCGACTGCGGCAAATGTTTACCCCGAATGAATCTAAATTCGAGCTT
GAAGACCAAATGGCAGAGAGCTTTGAGGTACTGGTATCAGAAATGCGAACAAGAAGCAGAAATGTACTTGATAAAGAAGA
AGAAGAATTCAATAGTCAAGAATTTTTGAAAAGCATGAATGTGATGTTGGAAAAGGATAAAAAAGAATCAGTGAAAACTC
TCTTCACTATATCACAAGCGCTGTATTCACAAATAGGAGAACTAATAGATTTAAAAAAAAGTCTACAAAAGCATGCAGTA
GCCATTTTGGGTAACATAGCATTCACCCAGATGGAAATCCTAGGTATTAAAAGACTATTATTGAATGAATGTAATAAAGA
TTTAGAGCTATACAAGAAATATGAGGTAGAATTTGCACAGGTAGAAGATTTGCCTCTGATATATGGGCTTTATTTAATCG
AAAAATATCGTAGGCTATCATGGTTCCAACAAATTTTGTCATTTATCTCAAATTTTAATCAAGATTTAGAGTTGTTCAAA
CAAAATGAATTACGAACAAGAAATAAATGGGTTAAAAATTTCGGTTCCATCGCGACTGTTTTTTGCGAAGATCTATTGTC
TTCCTCTGATTTCAAACGTCTAAACGAATATCACTCTCATACTTCTCCACCAAATGAAGATGAGGAAGATGAAAATGAGA
ATTCTATAGCAAATTACCGCCAAGACCTGGTAAAAGTATCGCAAGCCATTGATAATTATATGACGCAAATTAAAGAAACA
GATGTTTCTGAACCGATCATTGATCTACTTTCGAAAACACTTTTTGAGACGAAGAGATTTCATATAATATATTCCAATTT
CAAAAATAATAACAATAATAGTTCTAATGGCAATAGCATTTCCCCTGAAGGGTCTATTGCCTTGAAAAGTGATGATGTAG
TCAAAGGATACAAAACAAGAATAAAAAAATTAGAATCGCTATTACATGAGTTTCAATATTCCGACATAGGCCATTGGCCT
CAAGGTGTTCTCAATACCCATCTTAAGCCATTTCGTGGTTCTGCTACGAGTATAAACAAGAAGAAATTCCTGGGAGCATC
TGTATTACTAGAGCCTGCCAATATTTCTGAAGTGAACATTGATAGTGTTTCGCAAGCTAATAATCATCAAATTCAAGAGT
TAGAGAGTAATGTGGATGATCTATTACACCAACTTCAACTATTGAAAGAAGAAAATAATCGAAAATCAATGCAAATTTCG
GAAATGGGGAAAAAAATAAGTGATCTAGAGGTGGAGAAGACAGCTTATCGCGAAACTTTGACTAATTTGAATCAAGAATT
GGCAAGGTTAACTAATGAAGAACAATCGCATAGAACTGAAATTTTTACCCTCAATGCCTCTTTCAAAAAGCAATTGAATG
ATATAATTAGCCAAGACAATGAAAAGATAGAAAAGCTAACAGGTGACTATGATGATGTTAGCAAATCGAGGGAACGATTG
CAAATGGATCTGGATGAATCTAATAAGAAGCATGAACAAGAGGTCAATTTGTTGAAGGCTGATATTGAAAGGCTCGGTAA
ACAAATTGTGACTTCAGAGAAAAGTTACGCTGAGACTAACTCAAGCTCGATGGAAAAAGGTGAGAAATTCGAAACCATTC
CTCTTGCTGAGGACCCAGGTAGGGAAAACCAGATATCTGCATACACACAGACTCTGCAAGATAGAATATTTGATATAATA
TCGACAAATATTTTCATTTTGGAGAACATTGGGTTGCTGTTAACCTTCGACAATAATAATAACATCCAAATTAGACGAGT
CAAGGGATTGAAAAAGGGAACCGCCCAAAGTAATATACTGGATGAAAGCACACAAATGCTGGACGCACATGATAATTCTC
TAATAAAAAGTCCGGTTTTCCAGAAATTGAAAGATGAGTATGAATTAATAAAGTCAGTTGCCAATGGATCTGAAAAGGAT
ACACAGCAAAGCATTTTTCTGGGGAATATCACTCAATTATATGACAATAAGCTTTATGAAGTTGCCGTTATCAGGAGATT
CAAGGATATTGAGACCTTGGCCAAAAAATTAACTAAAGAAAATAAGATCAAGAGAACGCTATTGGAGAGATTCCAAAGGG
AAAAGGTGACTTTGAGGAACTTTCAAATTGGCGATTTAGCATTATTTTTGCCAACACGAGAAAACGTTAATTCTGTCGGG
TCTATGTCGTCTTCCACCTCATCATTGAGCTCATCATTTTCATCTGTTGATTTATCAACTCCACCGCCTTTGGATGCTAT
GTCTATACAATCGTCTCCCTCGGTGATACATAGTAATGTAATCAATCAAGCCAGTATATCTGGCAGGGACAAGAATAAAC
TGATGAGGCCTTGGGCTGCATTTACAGCTTTTGAAGAAAGCACAAGATATTTTTTAAAGGACGAAAAAGGATTGACGAAG
GGGAAAGAATGGTTTGTAGGCAGAATTGTCACTTTGGAACATTTCGTAGCAGATAGCCCCTCTAATAATCCATTTAGACT
ACCAAAGGGCTCAGTTTGGTTTCAGGTCACTGCGGTTGTGGTTTCATACCAGGGAGTTTAAGtcgacCTCGAGTCATGTA
ATTAGTTATGTCACGCTTACATTCACGCCCTCCCCCCACATCCGCTCTAACCGAAAAGGAAGGAGTTAGACAACCTGAAG
TCTAGGTCCCTATTTATTTTTTTATAGTTATGTTAGTATTAAGAACGTTATTTATATTTCAAATTTTTCTTTTTTTTCTG
TACAGACGCGTGTACGCATGTAACATTATACTGAAAACCTTGCTTGAGAAGGTTTTGGGACGCTCGAAGGCTTTAATTTG
CggccGGTACCCAATTCGCCCTATAGTGAGTCGTATTACGCGCGCTCACTGGCCGTCGTTTTACAACGTCGTGACTGGGA
AAACCCTGGCGTTACCCAACTTAATCGCCTTGCAGCACATCCCCCTTTCGCCAGCTGGCGTAATAGCGAAGAGGCCCGCA
CCGATCGCCCTTCCCAACAGTTGCGCAGCCTGAATGGCGAATGGCGCGACGCGCCCTGTAGCGGCGCATTAAGCGCGGCG
GGTGTGGTGGTTACGCGCAGCGTGACCGCTACACTTGCCAGCGCCCTAGCGCCCGCTCCTTTCGCTTTCTTCCCTTCCTT
TCTCGCCACGTTCGCCGGCTTTCCCCGTCAAGCTCTAAATCGGGGGCTCCCTTTAGGGTTCCGATTTAGTGCTTTACGGC
ACCTCGACCCCAAAAAACTTGATTAGGGTGATGGTTCACGTAGTGGGCCATCGCCCTGATAGACGGTTTTTCGCCCTTTG
ACGTTGGAGTCCACGTTCTTTAATAGTGGACTCTTGTTCCAAACTGGAACAACACTCAACCCTATCTCGGTCTATTCTTT
TGATTTATAAGGGATTTTGCCGATTTCGGCCTATTGGTTAAAAAATGAGCTGATTTAACAAAAATTTAACGCGAATTTTA
ACAAAATATTAACGTTTACAATTTCCTGATGCGGTATTTTCTCCTTACGCATCTGTGCGGTATTTCACACCGCATAGGGT
AATAACTGATATAATTAAATTGAAGCTCTAATTTGTGAGTTTAGTATACATGCATTTACTTATAATACAGTTTTTTAGTT
TTGCTGGCCGCATCTTCTCAAATATGCTTCCCAGCCTGCTTTTCTGTAACGTTCACCCTCTACCTTAGCATCCCTTCCCT
TTGCAAATAGTCCTCTTCCAACAATAATAATGTCAGATCCTGTAGAGACCACATCATCCACGGTTCTATACTGTTGACCC
AATGCGTCTCCCTTGTCATCTAAACCCACACCGGGTGTCATAATCAACCAATCGTAACCTTCATCTCTTCCACCCATGTC
TCTTTGAGCAATAAAGCCGATAACAAAATCTTTGTCGCTCTTCGCAATGTCAACAGTACCCTTAGTATATTCTCCAGTAG
ATAGGGAGCCCTTGCATGACAATTCTGCTAACATCAAAAGGCCTCTAGGTTCCTTTGTTACTTCTTCTGCCGCCTGCTTC
AAACCGCTAACAATACCTGGGCCCACCACACCGTGTGCATTCGTAATGTCTGCCCATTCTGCTATTCTGTATACACCCGC
AGAGTACTGCAATTTGACTGTATTACCAATGTCAGCAAATTTTCTGTCTTCGAAGAGTAAAAAATTGTACTTGGCGGATA
ATGCCTTTAGCGGCTTAACTGTGCCCTCCATGGAAAAATCAGTCAAGATATCCACATGTGTTTTTAGTAAACAAATTTTG
GGACCTAATGCTTCAACTAACTCCAGTAATTCCTTGGTGGTACGAACATCCAATGAAGCACACAAGTTTGTTTGCTTTTC
GTGCATGATATTAAATAGCTTGGCAGCAACAGGACTAGGATGAGTAGCAGCACGTTCCTTATATGTAGCTTTCGACATGA
TTTATCTTCGTTTCCTGCAGGTTTTTGTTCTGTGCAGTTGGGTTAAGAATACTGGGCAATTTCATGTTTCTTCAACACTA
CATATGCGTATATATACCAATCTAAGTCTGTGCTCCTTCCTTCGTTCTTCCTTCTGTTCGGAGATTACCGAATCAAAAAA
ATTTCAAAGAAACCGAAATCAAAAAAAAGAATAAAAAAAAAATGATGAATTGAATTGAAAAGCTGTGGTATGGTGCACTC
TCAGTACAATCTGCTCTGATGCCGCATAGTTAAGCCAGCCCCGACACCCGCCAACACCCGCTGACGCGCCCTGACGGGCT
TGTCTGCTCCCGGCATCCGCTTACAGACAAGCTGTGACCGTCTCCGGGAGCTGCATGTGTCAGAGGTTTTCACCGTCATC
ACCGAAACGCGCGAGACGAAAGGGCCTCGTGATACGCCTATTTTTATAGGTTAATGTCATGATAATAATGGTTTCTTAGG
ACG
