# Supplementary material for: Spatial control of avidity regulates initiation and progression of selective autophagy
Source: Nat Commun. 2021 Dec 10;12:7194. doi: 10.1038/s41467-021-27420-3 (PMC8664900; doi:10.1038/s41467-021-27420-3)
Supplement: Supplementary file 6 — Supplementary Dataset 3 [file 41467_2021_27420_MOESM6_ESM.zip › Supplementary Data 1 - Plasmid sequence maps/pAC131_promADH1_LexA-Vac8_termADH1_pLexA-N.fa]

>pAC131_promADH1_LexA-Vac8_termADH1_pLexA-N  (7358 bp)
ttgagatcctttttttctgcgcgtaatctgctgcttgcaaacaaaaaaaccaccgctaccagcggtggtttgtttgccgg
atcaagagctaccaactctttttccgaaggtaactggcttcagcagagcgcagataccaaatactgttcttctagtgtag
ccgtagttaggccaccacttcaagaactctgtagcaccgcctacatacctcgctctgctaatcctgttaccagtggctgc
tgccagtggcgataagtcgtgtcttaccgggttggactcaagacgatagttaccggataaggcgcagcggtcgggctgaa
cggggggttcgtgcacacagcccagcttggagcgaacgacctacaccgaactgagatacctacagcgtgagctatgagaa
agcgccacgcttcccgaagggagaaaggcggacaggtatccggtaagcggcagggtcggaacaggagagcgcacgaggga
gcttccagggggaaacgcctggtatctttatagtcctgtcgggtttcgccacctctgacttgagcgtcgatttttgtgat
gctcgtcaggggggcggagcctatggaaaaacgccagcaacgcggcctttttacggttcctggccttttgctggcctttt
gctcacatgttctttcctgcgttatcccctgattctgtggataaccgtattaccgcctttgagtgagctgataccgctcg
ccgcagccgaacgaccgagcgcagcgagtcagtgagcgaggaagcggaagagcgcccaatacgcaaaccgcctctccccg
cgcgttggccgattcattaatccagctggcacgacaggtttcccgactggaaagcgggcagtgagcgcaacgcaattaat
gtgagttacctcactcattaggcaccccaggctttacactttatgcttccggctcgtatgttgtgtggaattgtgagcgg
ataacaatttcacacaggaaacagctatgaccatgattacgaattaattcggtcgaaaaaagaaaaggagagggccaaga
gggagggcattggtgactattgagcacgtgagtatacgtgattaagcacacaaaggcagcttggagtatgtctgttatta
atttcacaggtagttctggtccattggtgaaagtttgcggcttgcagagcacagaggccgcagaatgtgctctagattcc
gatgctgacttgctgggtattatatgtgtgcccaatagaaagagaacaattgacccggttattgcaaggaaaatttcaag
tcttgtaaaagcatataaaaatagttcaggcactccgaaatacttggttggcgtgtttcgtaatcaacctaaggaggatg
ttttggctctggtcaatgattacggcattgatatcgtccaactgcatggagatgagtcgtggcaagaataccaagagttc
ctcggtttgccagttattaaaagactcgtatttccaaaagactgcaacatactactcagtgcagcttcacagaaacctca
ttcgtttattcccttgtttgattcagaagcaggtgggacaggtgaacttttggattggaactcgatttctgactgggttg
gaaggcaagagagccccgaaagcttacattttatgttagctggtggactgacgccagaaaatgttggtgatgcgcttaga
ttaaatggcgttattggtgttgatgtaagcggaggtgtggagacaaatggtgtaaaagactctaacaaaatagcaaattt
cgtcaaaaatgctaagaaataggttattactgagtagtatttatttaagtattgtttgtgcacttgccggcatgccggta
gaggtgtggtcaataagagcgacctcatgctatacctgagaaagcaacctgacctacaggaaagagttactcaagaacaa
gaattttcgttttaaaacctaagagtcactttaaaatttgtatacacttattttttttataacttatttaataataaaaa
tcataaatcataagaaattcgcccggaattagcttggctgcacctggttcggcccggttaaccggtgtcgaCATGTAAAA
ATTGTAAAATCTGTTGAGTAATATTATACAATTCCAAACTTGCATCCTCTACAGGTTGATGTTCAGATCCTGTGTCATTG
TTATTACTGTTGTTATCATTCGAGCTTGGATTGTTGTTGCTCCCCGGATTTTTAACATCAATTCCTGATCTTTGTAAACG
CTCAAAGGTCACATCTGCCATTTTTCTCACTCCGTTAATGATGTCGTCATCATTTTTAACCAAATCTTCCACTTTATCAT
TATGACTTTCTAGCAATTGTAAAATTGTCCATAGCGCAATGTGTTCAAAGGTAGCATAGTCACTTTTCAAAAATCTAATC
AGAAATCCACGAATGCCTTCATTCGGACGATCCCATGCTTCAATAATTTTTGTATAATTATTCACTCTTGAACATAGATT
TGCCAAAGCAGCAGCAGCATTACCAGAAACTTCTTGGTTCTGGGAAAAAGTCATAGGGATTAAAGCATCTAAGATATTTG
CTTCCAGTAGATCCAATTTGGAGACATCTGCTAGGGCTAAAATAGCAAAACATGCGGAAATTTCACTTTGAACACTAACA
GGTGAATCTAGAGCCAGTTCCTTACATTTTTCGACAGCACCACTTTCGAAGAACTCTTTTCTGTTTTTTTCAGATGATGC
AGCCAAATTTCTCAAAGTAGATACGGCGTGACATTGAATTTCTTCTGAATCCTTATAGTCCAACAATCTTACTAATGGTT
TTAAGAAACCTGCATCAACAATTAAACCTTCATTTAGAGGGTGAATAGAAATGTTTCTAATGCATGCCACACTAGCCAAA
ACCAGTGGTATAGAATCACTTTGAATCAACTTTACCAAATGAGGCAACCCACCAGCCCTTACAATTTCTAATTGGTAGCT
TGTATCGGACGCTAGGTTTCGTAAAGCCAAAGTAGCTTGACATTTTACCCTTGAAGATGGAGAATCCATCAGACTAACCA
ATTTGGAAACCAATCTTGGCTCAGTTTGAGCCAACTTCTTGCGATTGGCTTCATCCACTGCTATATTTGATAAAGCAGTA
GTACAATAGTACTGAACATCAGGATCGGTGGACGACAGTAAAGATACCAATACAGGCACAGCACCTGCATTAACCAATTC
TTTTCTATTTTCCTCAGAATGTGTCATATTTAATAATGCACCTGTAGCATTTCTCTGAACTCTTATATGTTTGGATTTAG
CTAGCTTAGTCAATGGAATTAAAGCACCAGAAGTAGCAATCTTATGTTTATTGTCATCCCTTGTGGCTAAATTGGTAATG
CATCCAACAGCATTACATTGAACTTCTACATTGTCACCCATCATTTGGTTTATTAATGGCTCTAAGCCTCCCATTTCCAC
AATTAATAATTTATTTTCATTATTAACGGCCAAATTACCCAAGGCTGCACAAGCGGCCACTTGAATCTGTGGATCTTGGC
TTTGTAATAATATTAAGATGGGTTCCAGTACCTCTCTAGAGACCTGACGGACGTATTTTTCAGTAATTTCTGCGAATGCC
AGAGCGGCGCTCCTTTGCAAATTTAGATTATCTGAATACACCAAAGTAGTTAGGGCCTTTAGTGGACCACCAGAGTAAAA
GTCTAATTGGTCTTTATCCTCCAAATACCCTAGTAATAAAGTCACCGCTTCTCTTTCATTATCGGCAATTGGTGAGACAC
TGGCCTCGTCTGAAGAATCTTTCAAGCAACTACAACATGAACCCATGAATTccagccagtcgccgttgcgaataacccca
accgccagcccttcaatggtgaagctctgctgacgaagatctacgacaattggtttaaactcgctattttctggcaacag
ttcgactttattgccctgttttttcaggcgcttaacggtaacctcgtcatcaatacgtgcgacaacgacctgaccgttac
gtacatcctgagttttatgcactgccagcaagtcaccatccataatgccgatatctttcatcgacatcccgctgacgcgc
agcaggaaatcagcattcggcttgaataaggaaggatcgacctgataatgaccttcaatatgctgttgcgccagaagtgg
ttcaccggcagccacacgacctaccagcggcaacccttcttcctcttcctgcaacagacgaatcccgcgtgatgcgccgg
aaacaatttcaataacgcctttgcgtgccagcgccttcagatgttcttcagccgcgtttggggaacggaaccccaaacgc
tgcgcgatttccgcacgcgtcggcggcatacctgtctggctgatgtgatcacggatgagatcaaacacctcttgttgcct
ggccgttaacgctttcattccgcccggaattaattcaagcttggagttgattgtatgcttggtatagcttgaaatattgt
gcagaaaaagaaacaaggaagaaagggaacgagaacaatgacgaggaaacaaaagattaataattgcaggtctatttata
cttgatagcaagacagcaaacttttttttatttcaaattcaagtaactggaaggaaggccgtataccgttgctcattaga
gagtagtgtgcgtgaatgaaggaaggaaaaagtttcgtgtgcttcgagatacccctcatcagctctggaacaacgacatc
tgttggtgctgtctttgtcgttaattttttcctttagtgtcttccatcattttttttgtcattgcggatatggtgagaca
acaacgggggagagagaaaagaaaaaaaaagaaaagaagttgcatgcaagcaacgaagcatctgtgcttcattttgtaga
acaaaaatgcaacgcgagagcgctaatttttcaaacaaagaatctgagctgcatttttacagaacagaaatgcaacgcga
aagcgctattttaccaacgaagaatctgtgcttcatttttgtaaaacaaaaatgcaacgcgagagcgctaatttttcaaa
caaagaatctgagctgcatttttacagaacagaaatgcaacgcgagagcgctattttaccaacaaagaatctatacttct
tttttgttctacaaaaatgcatcccgagagcgctatttttctaacaaagcatcttagattactttttttctcctttgtgc
gctctataatgcagtctcttgataactttttgcactgtaggtccgttaaggttagaagaaggctactttggtgtctattt
tctcttccataaaaaaagcctgactccacttcccgcgtttactgattactagcgaagctgcgggtgcattttttcaagat
aaaggcatccccgattatattctataccgatgtggattgcgcatactttgtgaacagaaagtgatagcgttgatgattct
tcattggtcagaaaattatgaacggtttcttctattttgtctctatatactacgtataggaaatgtttacattttcgtat
tgttttcgattcactctatgaatagttcttactacaatttttttgtctaaagagtaatactagagataaacataaaaaat
gtagaggtcgagtttagatgcaagttcaaggagcgaaaggtggatgggtaggttatatagggatatagcacagagatata
tagcaaagagatacttttgagcaatgtttgtggaagcggtattcgcaatattttagtagctcgttacagtccggtgcgtt
tttggttttttgaaagtgcgtcttcagagcgcttttggttttcaaaagcgctctgaagttcctatactttctagctagag
aataggaacttcggaataggaacttcaaagcgtttccgaaaacgagcgcttccgaaaatgcaacgcgagctgcgcacata
cagctcactgttcacgtcgcacctatatctgcgtgttgcctgtatatatatatacatgagaagaacggcatagtgcgtgt
ttatgcttaaatgcgttatggtgcactctcagtacaatctgctctgatgccgcatagttaagccagccccgacacccgcc
aacacccgctgacgcgccctgacgggcttgtctgctcccggcatccgcttacagacaagctgtgaccgtctccgggagct
gcatgtgtcagaggttttcaccgtcatcaccgaaacgcgcgagacgaaagggcctcgtgatacgcctatttttataggtt
aatgtcatgtcggatcgatcctagtaagccacgttgtgtctcaaaatctctgatgttacattgcacaagataaaaatata
tcatcatgaacaataaaactgtctgcttacataaacagtaatacaaggggtgttatgagccatattcaacgggaaacgtc
ttgctcgaggccgcgattaaattccaacatggatgctgatttatatgggtataaatgggctcgcgataatgtcgggcaat
caggtgcgacaatctatcgattgtatgggaagcccgatgcgccagagttgtttctgaaacatggcaaaggtagcgttgcc
aatgatgttacagatgagatggtcagactaaactggctgacggaatttatgcctcttccgaccatcaagcattttatccg
tactcctgatgatgcatggttactcaccactgcgatcccaggcaaaacagcattccaggtattagaagaatatcctgatt
caggtgaaaatattgttgatgcgctggcagtgttcctgcgccggttgcattcgattcctgtttgtaattgtccttttaac
agcgatcgcgtatttcgtctcgctcaggcgcaatcacgaatgaataacggtttggttgatgcgagtgattttgatgacga
gcgtaatggctggcctgttgaacaagtctggaaagaaatgcataagcttttgccattctcaccggattcagtcgtcactc
atggtgatttctcacttgataaccttatttttgacgaggggaaattaataggttgtattgatgttggacgagtcggaatc
gcagaccgataccaggatcttgccatcctatggaactgcctcggtgagttttctccttcattacagaaacggctttttca
aaaatatggtattgataatcctgatatgaataaattgcagtttcatttgatgctcgatgagtttttctaatcagaattgg
ttaattggttgtaacactggcagagcattacgctgacttgacgggacggcggctttgttgaataaatcgaactggatcat
ccacatgaccaaaatcccttaacgtgagttttcgttccactgagcgtcagaccccgtagaaaagatcaaaggatcttc
