# Supplementary material for: Spatial control of avidity regulates initiation and progression of selective autophagy
Source: Nat Commun. 2021 Dec 10;12:7194. doi: 10.1038/s41467-021-27420-3 (PMC8664900; doi:10.1038/s41467-021-27420-3)
Supplement: Supplementary file 6 — Supplementary Dataset 3 [file 41467_2021_27420_MOESM6_ESM.zip › Supplementary Data 1 - Plasmid sequence maps/pDH15_promVAC8_ot-Atg11-BFP_termCYC1_pRS415.fa]

>pDH15_promVAC8_ot-Atg11-BFP_termCYC1_pRS415  (11,251 bp)
GATCGCTTGCCTGTAACTTACACGCGCCTCGTATCTTTTAATGATGGAATAATTTGGGAATTTACTCTGTGTTTATTTAT
TTTTATGTTTTGTATTTGGATTTTAGAAAGTAAATAAAGAAGGTAGAAGAGTTACGGAATGAAGAAAAAAAAATAAACAA
AGGTTTAAAAAATTTCAACAAAAAGCGTACTTTACATATATATTTATTAGACAAGAAAAGCAGATTAAATAGATATACAT
TCGATTAACGATAAGTAAAATGTAAAATCACAGGATTTTCGTGTGTGGTCTTCTACACAGACAAGATGAAACAATTCGGC
ATTAATACCTGAGAGCAGGAAGAGCAAGATAAAAGGTAGTATTTGTTGGCGATCCCCCTAGAGTCTTTTACATCTTCGGA
AAACAAAAACTATTTTTTCTTTAATTTCTTTTTTTACTTTCTATTTTTAATTTATATATTTATATTAAAAAATTTAAATT
ATAATTATTTTTATAGCACGTGATGAAAAGGACCCAGGTGGCACTTTTCGGGGAAATGTGCGCGGAACCCCTATTTGTTT
ATTTTTCTAAATACATTCAAATATGTATCCGCTCATGAGACAATAACCCTGATAAATGCTTCAATAATATTGAAAAAGGA
AGAGTATGAGTATTCAACATTTCCGTGTCGCCCTTATTCCCTTTTTTGCGGCATTTTGCCTTCCTGTTTTTGCTCACCCA
GAAACGCTGGTGAAAGTAAAAGATGCTGAAGATCAGTTGGGTGCACGAGTGGGTTACATCGAACTGGATCTCAACAGCGG
TAAGATCCTTGAGAGTTTTCGCCCCGAAGAACGTTTTCCAATGATGAGCACTTTTAAAGTTCTGCTATGTGGCGCGGTAT
TATCCCGTATTGACGCCGGGCAAGAGCAACTCGGTCGCCGCATACACTATTCTCAGAATGACTTGGTTGAGTACTCACCA
GTCACAGAAAAGCATCTTACGGATGGCATGACAGTAAGAGAATTATGCAGTGCTGCCATAACCATGAGTGATAACACTGC
GGCCAACTTACTTCTGACAACGATCGGAGGACCGAAGGAGCTAACCGCTTTTTTGCACAACATGGGGGATCATGTAACTC
GCCTTGATCGTTGGGAACCGGAGCTGAATGAAGCCATACCAAACGACGAGCGTGACACCACGATGCCTGTAGCAATGGCA
ACAACGTTGCGCAAACTATTAACTGGCGAACTACTTACTCTAGCTTCCCGGCAACAATTAATAGACTGGATGGAGGCGGA
TAAAGTTGCAGGACCACTTCTGCGCTCGGCCCTTCCGGCTGGCTGGTTTATTGCTGATAAATCTGGAGCCGGTGAGCGTG
GGTCTCGCGGTATCATTGCAGCACTGGGGCCAGATGGTAAGCCCTCCCGTATCGTAGTTATCTACACGACGGGGAGTCAG
GCAACTATGGATGAACGAAATAGACAGATCGCTGAGATAGGTGCCTCACTGATTAAGCATTGGTAACTGTCAGACCAAGT
TTACTCATATATACTTTAGATTGATTTAAAACTTCATTTTTAATTTAAAAGGATCTAGGTGAAGATCCTTTTTGATAATC
TCATGACCAAAATCCCTTAACGTGAGTTTTCGTTCCACTGAGCGTCAGACCCCGTAGAAAAGATCAAAGGATCTTCTTGA
GATCCTTTTTTTCTGCGCGTAATCTGCTGCTTGCAAACAAAAAAACCACCGCTACCAGCGGTGGTTTGTTTGCCGGATCA
AGAGCTACCAACTCTTTTTCCGAAGGTAACTGGCTTCAGCAGAGCGCAGATACCAAATACTGTCCTTCTAGTGTAGCCGT
AGTTAGGCCACCACTTCAAGAACTCTGTAGCACCGCCTACATACCTCGCTCTGCTAATCCTGTTACCAGTGGCTGCTGCC
AGTGGCGATAAGTCGTGTCTTACCGGGTTGGACTCAAGACGATAGTTACCGGATAAGGCGCAGCGGTCGGGCTGAACGGG
GGGTTCGTGCACACAGCCCAGCTTGGAGCGAACGACCTACACCGAACTGAGATACCTACAGCGTGAGCTATGAGAAAGCG
CCACGCTTCCCGAAGGGAGAAAGGCGGACAGGTATCCGGTAAGCGGCAGGGTCGGAACAGGAGAGCGCACGAGGGAGCTT
CCAGGGGGAAACGCCTGGTATCTTTATAGTCCTGTCGGGTTTCGCCACCTCTGACTTGAGCGTCGATTTTTGTGATGCTC
GTCAGGGGGGCGGAGCCTATGGAAAAACGCCAGCAACGCGGCCTTTTTACGGTTCCTGGCCTTTTGCTGGCCTTTTGCTC
ACATGTTCTTTCCTGCGTTATCCCCTGATTCTGTGGATAACCGTATTACCGCCTTTGAGTGAGCTGATACCGCTCGCCGC
AGCCGAACGACCGAGCGCAGCGAGTCAGTGAGCGAGGAAGCGGAAGAGCGCCCAATACGCAAACCGCCTCTCCCCGCGCG
TTGGCCGATTCATTAATGCAGCTGGCACGACAGGTTTCCCGACTGGAAAGCGGGCAGTGAGCGCAACGCAATTAATGTGA
GTTACCTCACTCATTAGGCACCCCAGGCTTTACACTTTATGCTTCCGGCTCCTATGTTGTGTGGAATTGTGAGCGGATAA
CAATTTCACACAGGAAACAGCTATGACCATGATTACGCCAAGCGCGCAATTAACCCTCACTAAAGGGAACAAAAGCTGGA
GCTCcaccgcggtgGCGGCCGCGCGCCTATTCACAGAGAACTTCTTTGCGTAAGTTCCAAAACTGTGATCTTTTCGTCAC
TGACGGGTCCCTGCTATTAGATTTGTAAACCAAGAATTACTTTAGCCTAAACTGGATACATACGTATAAGCATACGGTAA
GGAAGTGGGATCTGTAGCGGTAATGCAATAATGTGTTGGCTCTCACAAATATGAAAACTGCGAACATCTATATAATAAGG
TAACGGTATAACAGAAAAATCTGAATAATTTCTCTTTCCCGGGTAATGAGCCCTTAAGGAGGACTCAAAACGAAAAGGAA
AAAAATACGAGTGGAAAGAAAAAATGAACCCTTTCCAGTAATTGATAATAATACAATCATTCATTATTAGAAATATATTA
GTTCTCAATTCAAGGCAGAATAGTGCTGTCATTGTGATCAAATTTTTGTGTGAGTCTGCTTTGCTTTCTGTTTTTTTTTG
TTGACTCGCTGTTCAATCTCCTACTTTTCCTTTTGTTGTTAAAATAAGGTATTATATATTTATACAACCCTATAAAAAGC
AATTAGCCAATTTCCAATCCTACGAAGACAGGAACTGAGCAAACTATAAGGGTGTTCTTTCTTCTGTACTATATATACAT
TTGCAACTACTAGTATGaatgtggttgtgtcaagagaatgcttggataacttcatgaaacaactccttaagttggaagaa
tcgttaaataagttggaattggagcaaaaggtcacaaataaagaacctaaccacagaGGTGCTGGCTCCGCTGCTGGTTC
TGGATCCatggcagacgctgatgaatatagCACTGCACCTACCCAGCAAGAAATAACACCACTGCAGACAACAGCCACTA
TCATAAATGCAATATCTGGAGAATGTATAACTACGAATGTTGATTTTTTCGTTTCCCTGGACAAATTTAAACAGTTCATT
GCTAGGAAATGGAAGATTCCTCCCGATCAGCTGCTGATTCTACTACCTTATGGTAACAAACTAAAACCGTCGATGTTTAA
AGAGCTGCTTATTAATAGGTCTTTTACTCTAAATGATTTTTACGTTTACGACAGACGACTATTCTCACTTGTTAGTAAAC
CGACACCAACAAATCTTTTAACGTCTAAGGATTCTAATCCCATGAACTCCCCTAATTCCAACGACTTGACAGAGACTCTG
GAATATTTAATTAAGAATAGTCATATATCTCAATACCAAGGTAGCGATACTATTATGATCAAGCCTATGCCCTCGCCTTT
GGAGGACGCAGACGTAGATCTTTCGCGTTTAAATTACCATTCCGTAACTAGCTTACTGACGACGAACCTTGGTTGGCTAA
GCGCTTTAGAAATAGATGTACATTATTTTAAGAGCCTCATACCAGACATAATAGCCCATATTAAGCGTATTTTTGATGGC
TTAACCGTTTGCTCACAATATTTGAAGCTGTACTGCTTTGATGTAGAAAGTTTGTATAACTCAAACGTTCAATTTTTAAA
TCAGCTGGTAGACAATGGTATGACTTCAAAATGGGAAAAATGCTTCAATGACACCTTGAGTAAGTTGACTGCTTTAGAGG
GTGATTCTTTACAAAAGTTCATTAATATTGAATCTCTCCTGGAGAACGAAAAATCTGTAAAGATTCTAAATCATTCAATC
AATGGTAAGCTGAATAAAATTAAGAGGGAAATTGACGAAAATGCAAGTTTTAGAGATATTATAACAGTAAACATCGATCG
ACTGCGGCAAATGTTTACCCCGAATGAATCTAAATTCGAGCTTGAAGACCAAATGGCAGAGAGCTTTGAGGTACTGGTAT
CAGAAATGCGAACAAGAAGCAGAAATGTACTTGATAAAGAAGAAGAAGAATTCAATAGTCAAGAATTTTTGAAAAGCATG
AATGTGATGTTGGAAAAGGATAAAAAAGAATCAGTGAAAACTCTCTTCACTATATCACAAGCGCTGTATTCACAAATAGG
AGAACTAATAGATTTAAAAAAAAGTCTACAAAAGCATGCAGTAGCCATTTTGGGTAACATAGCATTCACCCAGATGGAAA
TCCTAGGTATTAAAAGACTATTATTGAATGAATGTAATAAAGATTTAGAGCTATACAAGAAATATGAGGTAGAATTTGCA
CAGGTAGAAGATTTGCCTCTGATATATGGGCTTTATTTAATCGAAAAATATCGTAGGCTATCATGGTTCCAACAAATTTT
GTCATTTATCTCAAATTTTAATCAAGATTTAGAGTTGTTCAAACAAAATGAATTACGAACAAGAAATAAATGGGTTAAAA
ATTTCGGTTCCATCGCGACTGTTTTTTGCGAAGATCTATTGTCTTCCTCTGATTTCAAACGTCTAAACGAATATCACTCT
CATACTTCTCCACCAAATGAAGATGAGGAAGATGAAAATGAGAATTCTATAGCAAATTACCGCCAAGACCTGGTAAAAGT
ATCGCAAGCCATTGATAATTATATGACGCAAATTAAAGAAACAGATGTTTCTGAACCGATCATTGATCTACTTTCGAAAA
CACTTTTTGAGACGAAGAGATTTCATATAATATATTCCAATTTCAAAAATAATAACAATAATAGTTCTAATGGCAATAGC
ATTTCCCCTGAAGGGTCTATTGCCTTGAAAAGTGATGATGTAGTCAAAGGATACAAAACAAGAATAAAAAAATTAGAATC
GCTATTACATGAGTTTCAATATTCCGACATAGGCCATTGGCCTCAAGGTGTTCTCAATACCCATCTTAAGCCATTTCGTG
GTTCTGCTACGAGTATAAACAAGAAGAAATTCCTGGGAGCATCTGTATTACTAGAGCCTGCCAATATTTCTGAAGTGAAC
ATTGATAGTGTTTCGCAAGCTAATAATCATCAAATTCAAGAGTTAGAGAGTAATGTGGATGATCTATTACACCAACTTCA
ACTATTGAAAGAAGAAAATAATCGAAAATCAATGCAAATTTCGGAAATGGGGAAAAAAATAAGTGATCTAGAGGTGGAGA
AGACAGCTTATCGCGAAACTTTGACTAATTTGAATCAAGAATTGGCAAGGTTAACTAATGAAGAACAATCGCATAGAACT
GAAATTTTTACCCTCAATGCCTCTTTCAAAAAGCAATTGAATGATATAATTAGCCAAGACAATGAAAAGATAGAAAAGCT
AACAGGTGACTATGATGATGTTAGCAAATCGAGGGAACGATTGCAAATGGATCTGGATGAATCTAATAAGAAGCATGAAC
AAGAGGTCAATTTGTTGAAGGCTGATATTGAAAGGCTCGGTAAACAAATTGTGACTTCAGAGAAAAGTTACGCTGAGACT
AACTCAAGCTCGATGGAAAAAGGTGAGAAATTCGAAACCATTCCTCTTGCTGAGGACCCAGGTAGGGAAAACCAGATATC
TGCATACACACAGACTCTGCAAGATAGAATATTTGATATAATATCGACAAATATTTTCATTTTGGAGAACATTGGGTTGC
TGTTAACCTTCGACAATAATAATAACATCCAAATTAGACGAGTCAAGGGATTGAAAAAGGGAACCGCCCAAAGTAATATA
CTGGATGAAAGCACACAAATGCTGGACGCACATGATAATTCTCTAATAAAAAGTCCGGTTTTCCAGAAATTGAAAGATGA
GTATGAATTAATAAAGTCAGTTGCCAATGGATCTGAAAAGGATACACAGCAAAGCATTTTTCTGGGGAATATCACTCAAT
TATATGACAATAAGCTTTATGAAGTTGCCGTTATCAGGAGATTCAAGGATATTGAGACCTTGGCCAAAAAATTAACTAAA
GAAAATAAGATCAAGAGAACGCTATTGGAGAGATTCCAAAGGGAAAAGGTGACTTTGAGGAACTTTCAAATTGGCGATTT
AGCATTATTTTTGCCAACACGAGAAAACGTTAATTCTGTCGGGTCTATGTCGTCTTCCACCTCATCATTGAGCTCATCAT
TTTCATCTGTTGATTTATCAACTCCACCGCCTTTGGATGCTATGTCTATACAATCGTCTCCCTCGGTGATACATAGTAAT
GTAATCAATCAAGCCAGTATATCTGGCAGGGACAAGAATAAACTGATGAGGCCTTGGGCTGCATTTACAGCTTTTGAAGA
AAGCACAAGATATTTTTTAAAGGACGAAAAAGGATTGACGAAGGGGAAAGAATGGTTTGTAGGCAGAATTGTCACTTTGG
AACATTTCGTAGCAGATAGCCCCTCTAATAATCCATTTAGACTACCAAAGGGCTCAGTTTGGTTTCAGGTCACTGCGgtt
gtggtttcataccagggagttCACCTGCAgAGCGTGTCTAAGGGCGAAGAGCTGATTAAGGAGAACATGCACATGAAGCT
GTACATGGAGGGCACCGTGGACAACCATCACTTCAAGTGCACATCCGAGGGCGAAGGCAAGCCCTACGAGGGCACCCAGA
CCATGAGAATCAAGGTGGTCGAGGGCGGCCCTCTCCCCTTCGCCTTCGACATCCTGGCTACTAGCTTCCTCTACGGCAGC
AAGACCTTCATCAACCACACCCAGGGCATCCCCGACTTCTTCAAGCAGTCCTTCCCTGAGGGCTTCACATGGGAGAGAGT
CACCACATACGAAGACGGGGGCGTGCTGACCGCTACCCAGGACACCAGCCTCCAGGACGGCTGCCTCATCTACAACGTCA
AGATCAGAGGGGTGAACTTCACATCCAACGGCCCTGTGATGCAGAAGAAAACACTCGGCTGGGAGGCCTTCACCGAGACG
CTGTACCCCGCTGACGGCGGCCTGGAAGGCAGAAACGACATGGCCCTGAAGCTCGTGGGCGGGAGCCATCTGATCGCAAA
CGCCAAGACCACATATAGATCCAAGAAACCCGCTAAGAACCTCAAGATGCCTGGCGTCTACTATGTGGACTACAGACTGG
AAAGAATCAAGGAGGCCAACAACGAGACCTACGTCGAGCAGCACGAGGTGGCAGTGGCCAGATACTGCGACCTCCCTAGC
AAACTGGGGCACAAGCTTAATTAAgtcgacCTCGAGTCATGTAATTAGTTATGTCACGCTTACATTCACGCCCTCCCCCC
ACATCCGCTCTAACCGAAAAGGAAGGAGTTAGACAACCTGAAGTCTAGGTCCCTATTTATTTTTTTATAGTTATGTTAGT
ATTAAGAACGTTATTTATATTTCAAATTTTTCTTTTTTTTCTGTACAGACGCGTGTACGCATGTAACATTATACTGAAAA
CCTTGCTTGAGAAGGTTTTGGGACGCTCGAAGGCTTTAATTTGCggccGGTACCCAATTCGCCCTATAGTGAGTCGTATT
ACGCGCGCTCACTGGCCGTCGTTTTACAACGTCGTGACTGGGAAAACCCTGGCGTTACCCAACTTAATCGCCTTGCAGCA
CATCCCCCTTTCGCCAGCTGGCGTAATAGCGAAGAGGCCCGCACCGATCGCCCTTCCCAACAGTTGCGCAGCCTGAATGG
CGAATGGCGCGACGCGCCCTGTAGCGGCGCATTAAGCGCGGCGGGTGTGGTGGTTACGCGCAGCGTGACCGCTACACTTG
CCAGCGCCCTAGCGCCCGCTCCTTTCGCTTTCTTCCCTTCCTTTCTCGCCACGTTCGCCGGCTTTCCCCGTCAAGCTCTA
AATCGGGGGCTCCCTTTAGGGTTCCGATTTAGTGCTTTACGGCACCTCGACCCCAAAAAACTTGATTAGGGTGATGGTTC
ACGTAGTGGGCCATCGCCCTGATAGACGGTTTTTCGCCCTTTGACGTTGGAGTCCACGTTCTTTAATAGTGGACTCTTGT
TCCAAACTGGAACAACACTCAACCCTATCTCGGTCTATTCTTTTGATTTATAAGGGATTTTGCCGATTTCGGCCTATTGG
TTAAAAAATGAGCTGATTTAACAAAAATTTAACGCGAATTTTAACAAAATATTAACGTTTACAATTTCCTGATGCGGTAT
TTTCTCCTTACGCATCTGTGCGGTATTTCACACCGCATATCGACGGTCGAGGAGAACTTCTAGTATATCCACATACCTAA
TATTATTGCCTTATTAAAAATGGAATCCCAACAATTACATCAAAATCCACATTCTCTTCAAAATCAATTGTCCTGTACTT
CCTTGTTCATGTGTGTTCAAAAACGTTATATTTATAGGATAATTATACTCTATTTCTCAACAAGTAATTGGTTGTTTGGC
CGAGCGGTCTAAGGCGCCTGATTCAAGAAATATCTTGACCGCAGTTAACTGTGGGAATACTCAGGTATCGTAAGATGCAA
GAGTTCGAATCTCTTAGCAACCATTATTTTTTTCCTCAACATAACGAGAACACACAGGGGCGCTATCGCACAGAATCAAA
TTCGATGACTGGAAATTTTTTGTTAATTTCAGAGGTCGCCTGACGCATATACCTTTTTCAACTGAAAAATTGGGAGAAAA
AGGAAAGGTGAGAGGCCGGAACCGGCTTTTCATATAGAATAGAGAAGCGTTCATGACTAAATGCTTGCATCACAATACTT
GAAGTTGACAATATTATTTAAGGACCTATTGTTTTTTCCAATAGGTGGTTAGCAATCGTCTTACTTTCTAACTTTTCTTA
CCTTTTACATTTCAGCAATATATATATATATTTCAAGGATATACCATTCTAATGTCTGCCCCTATGTCTGCCCCTAAGAA
GATCGTCGTTTTGCCAGGTGACCACGTTGGTCAAGAAATCACAGCCGAAGCCATTAAGGTTCTTAAAGCTATTTCTGATG
TTCGTTCCAATGTCAAGTTCGATTTCGAAAATCATTTAATTGGTGGTGCTGCTATCGATGCTACAGGTGTCCCACTTCCA
GATGAGGCGCTGGAAGCCTCCAAGAAGGTTGATGCCGTTTTGTTAGGTGCTGTGGGTGGTCCTAAATGGGGTACCGGTAG
TGTTAGACCTGAACAAGGTTTACTAAAAATCCGTAAAGAACTTCAATTGTACGCCAACTTAAGACCATGTAACTTTGCAT
CCGACTCTCTTTTAGACTTATCTCCAATCAAGCCACAATTTGCTAAAGGTACTGACTTCGTTGTTGTCAGAGAATTAGTG
GGAGGTATTTACTTTGGTAAGAGAAAGGAAGACGATGGTGATGGTGTCGCTTGGGATAGTGAACAATACACCGTTCCAGA
AGTGCAAAGAATCACAAGAATGGCCGCTTTCATGGCCCTACAACATGAGCCACCATTGCCTATTTGGTCCTTGGATAAAG
CTAATGTTTTGGCCTCTTCAAGATTATGGAGAAAAACTGTGGAGGAAACCATCAAGAACGAATTCCCTACATTGAAGGTT
CAACATCAATTGATTGATTCTGCCGCCATGATCCTAGTTAAGAACCCAACCCACCTAAATGGTATTATAATCACCAGCAA
CATGTTTGGTGATATCATCTCCGATGAAGCCTCCGTTATCCCAGGTTCCTTGGGTTTGTTGCCATCTGCGTCCTTGGCCT
CTTTGCCAGACAAGAACACCGCATTTGGTTTGTACGAACCATGCCACGGTTCTGCTCCAGATTTGCCAAAGAATAAGGTT
GACCCTATCGCCACTATCTTGTCTGCTGCAATGATGTTGAAATTGTCATTGAACTTGCCTGAAGAAGGTAAGGCCATTGA
AGATGCAGTTAAAAAGGTTTTGGATGCAGGTATCAGAACTGGTGATTTAGGTGGTTCCAACAGTACCACCGAAGTCGGTG
ATGCTGTCGCCGAAGAAGTTAAGAAAATCCTTGCTTAAAAAGATTCTCTTTTTTTATGATATTTGTACATAAACTTTATA
AATGAAATTCATAATAGAAACGACACGAAATTACAAAATGGAATATGTTCATAGGGTAGACGAAACTATATACGCAATCT
ACATACATTTATCAAGAAGGAGAAAAAGGAGGATAGTAAAGGAATACAGGTAAGCAAATTGATACTAATGGCTCAACGTG
ATAAGGAAAAAGAATTGCACTTTAACATTAATATTGACAAGGAGGAGGGCACCACACAAAAAGTTAGGTGTAACAGAAAA
TCATGAAACTACGATTCCTAATTTGATATTGGAGGATTTTCTCTAAAAAAAAAAAAATACAACAAATAAAAAACACTCAA
TGACCTGACCATTTGATGGAGTTTAAGTCAATACCTTCTTGAACCATTTCCCATAATGGTGAAAGTTCCCTCAAGAATTT
TACTCTGTCAGAAACGGCCTTACGACGTAGTCGATATGGTGCACTCTCAGTACAATCTGCTCTGATGCCGCATAGTTAAG
CCAGCCCCGACACCCGCCAACACCCGCTGACGCGCCCTGACGGGCTTGTCTGCTCCCGGCATCCGCTTACAGACAAGCTG
TGACCGTCTCCGGGAGCTGCATGTGTCAGAGGTTTTCACCGTCATCACCGAAACGCGCGAATGACGAAAGGGCCTCGTGA
TACGCCTATTTTTATAGGTTAATGTCATGATAATAATGGTTTCTTAGGACG
