# Supplementary material for: Spatial control of avidity regulates initiation and progression of selective autophagy
Source: Nat Commun. 2021 Dec 10;12:7194. doi: 10.1038/s41467-021-27420-3 (PMC8664900; doi:10.1038/s41467-021-27420-3)
Supplement: Supplementary file 6 — Supplementary Dataset 3 [file 41467_2021_27420_MOESM6_ESM.zip › Supplementary Data 1 - Plasmid sequence maps/pML7_promATG11_Atg11-1-321-GFP-Atg19_termCYC1_pRS415.fa]

>pML7_promATG11_Atg11-1-321-GFP-Atg19_termCYC1_pRS415  (9716 bp)
gatcgcttgcctgtaacttacacgcgcctcgtatcttttaatgatggaataatttgggaatttactctgtgtttatttat
ttttatgttttgtatttggattttagaaagtaaataaagaaggtagaagagttacggaatgaagaaaaaaaaataaacaa
aggtttaaaaaatttcaacaaaaagcgtactttacatatatatttattagacaagaaaagcagattaaatagatatacat
tcgattaacgataagtaaaatgtaaaatcacaggattttcgtgtgtggtcttctacacagacaagatgaaacaattcggc
attaatacctgagagcaggaagagcaagataaaaggtagtatttgttggcgatccccctagagtcttttacatcttcgga
aaacaaaaactattttttctttaatttctttttttactttctatttttaatttatatatttatattaaaaaatttaaatt
ataattatttttatagcacgtgatgaaaaggacccaggtggcacttttcggggaaatgtgcgcggaacccctatttgttt
atttttctaaatacattcaaatatgtatccgctcatgagacaataaccctgataaatgcttcaataatattgaaaaagga
agagtatgagtattcaacatttccgtgtcgcccttattcccttttttgcggcattttgccttcctgtttttgctcaccca
gaaacgctggtgaaagtaaaagatgctgaagatcagttgggtgcacgagtgggttacatcgaactggatctcaacagcgg
taagatccttgagagttttcgccccgaagaacgttttccaatgatgagcacttttaaagttctgctatgtggcgcggtat
tatcccgtattgacgccgggcaagagcaactcggtcgccgcatacactattctcagaatgacttggttgagtactcacca
gtcacagaaaagcatcttacggatggcatgacagtaagagaattatgcagtgctgccataaccatgagtgataacactgc
ggccaacttacttctgacaacgatcggaggaccgaaggagctaaccgcttttttgcacaacatgggggatcatgtaactc
gccttgatcgttgggaaccggagctgaatgaagccataccaaacgacgagcgtgacaccacgatgcctgtagcaatggca
acaacgttgcgcaaactattaactggcgaactacttactctagcttcccggcaacaattaatagactggatggaggcgga
taaagttgcaggaccacttctgcgctcggcccttccggctggctggtttattgctgataaatctggagccggtgagcgtg
ggtctcgcggtatcattgcagcactggggccagatggtaagccctcccgtatcgtagttatctacacgacggggagtcag
gcaactatggatgaacgaaatagacagatcgctgagataggtgcctcactgattaagcattggtaactgtcagaccaagt
ttactcatatatactttagattgatttaaaacttcatttttaatttaaaaggatctaggtgaagatcctttttgataatc
tcatgaccaaaatcccttaacgtgagttttcgttccactgagcgtcagaccccgtagaaaagatcaaaggatcttcttga
gatcctttttttctgcgcgtaatctgctgcttgcaaacaaaaaaaccaccgctaccagcggtggtttgtttgccggatca
agagctaccaactctttttccgaaggtaactggcttcagcagagcgcagataccaaatactgtccttctagtgtagccgt
agttaggccaccacttcaagaactctgtagcaccgcctacatacctcgctctgctaatcctgttaccagtggctgctgcc
agtggcgataagtcgtgtcttaccgggttggactcaagacgatagttaccggataaggcgcagcggtcgggctgaacggg
gggttcgtgcacacagcccagcttggagcgaacgacctacaccgaactgagatacctacagcgtgagctatgagaaagcg
ccacgcttcccgaagggagaaaggcggacaggtatccggtaagcggcagggtcggaacaggagagcgcacgagggagctt
ccagggggaaacgcctggtatctttatagtcctgtcgggtttcgccacctctgacttgagcgtcgatttttgtgatgctc
gtcaggggggcggagcctatggaaaaacgccagcaacgcggcctttttacggttcctggccttttgctggccttttgctc
acatgttctttcctgcgttatcccctgattctgtggataaccgtattaccgcctttgagtgagctgataccgctcgccgc
agccgaacgaccgagmwdmrvtcriginrriginrriginmriginrriginacahatbtbtbtbtbwtbtbtckckckc
kckckckckckckckckckckckcktcnarsrsrrigingagttacctcactcattaggcaccccaggctttacacttta
tgcttccggctcctatgttgtgtggaattgtgagcggataacaatttcacacaggaaacagctatgaccatgattacgcc
aagcgcgcaattaaccctcactaaagggaacaaaagctggagctccaccgcggtggcggccgctctttgctatgccatgc
ccgcggtatgtggactctacggctagcattcctatatatcctctcagtctcacgtttctatgcgggtccatcttacacac
tatgcaaccaatgggtatgttaggcgttccactcttgttgtcaacggcaatgtacgttaactcgggccattggttcaaga
aatacctatatacgtatatcgagtacggctctgatagatccgcatctattagttttttaatactagcaaactgctcttcg
ttacgtatgtccaatggcttgtacactatttccatgtcctgacccaacgccttttctgtagtagtggcttttttatcttg
taatctcttgtgaaactttgttcttcatgattattatttttaataaggcttgccatggagagcctttttatcgcttttgg
ctacccggtttcttggtaggaatggaactatataatagcgatgcccttatttgagtaccattttctcaaatcagaaccaa
agtagtcctcctttgaacaacgattattttagtgtactgttgttgttcggaaagtacttcttttattttcttttatacat
cgGATCCATGGCAGACGCTGATGAATATAGcactgcacctacccagcaagaaataacaccactgcagacaacagccacta
tcataaatgcaatatctggagaatgtataactacgaatgttgattttttcgtttccctggacaaatttaaacagttcatt
gctaggaaatggaagattcctcccgatcagctgctgattctactaccttatggtaacaaactaaaaccgtcgatgtttaa
agagctgcttattaataggtcttttactctaaatgatttttacgtttacgacagacgactattctcacttgttagtaaac
cgacaccaacaaatcttttaacgtctaaggattctaatcccatgaactcccctaattccaacgacttgacagagactctg
gaatatttaattaagaatagtcatatatctcaataccaaggtagcgatactattatgatcaagcctatgccctcgccttt
ggaggacgcagacgtagatctttcgcgtttaaattaccattccgtaactagcttactgacgacgaaccttggttggctaa
gcgctttagaaatagatgtacattattttaagagcctcataccagacataatagcccatattaagcgtatttttgatggc
ttaaccgtttgctcacaatatttgaagctgtactgctttgatgtagaaagtttgtataactcaaacgttcaatttttaaa
tcagctggtagacaatggtatgacttcaaaatgggaaaaatgcttcaatgacaccttgagtaagttgactgctttagagg
gtgattctttacaaaagttcattaatattgaatctctcctggagaacgaaaaatctgtaaagattctaaatcattcaatc
aatggtaagctgaataaaattaagagggaaattgacgaaaatgcaagttttagagatattataacagtaaaCATCGATCG
ACTGCGGCAAgccctgcaggggatggtgagcaagggcgaggagctgttcaccggggtggtgcccatcctggtcgagctgg
acggcgacgtaaacggccacaagttcagcgtgtccggcgagggcgagggcgatgccacctacggcaagctgaccctgaag
ttcatctgcaccaccggcaagctgcccgtgccctggcccaccctcgtgaccaccctgacctacggcgtgcagtgcttcag
ccgctaccccgaccacatgaagcagcacgacttcttcaagtccgccatgcccgaaggctacgtccaggagcgcaccatct
tcttcaaggacgacggcaactacaagacccgcgccgaggtgaagttcgagggcgacaccctggtgaaccgcatcgagctg
aagggcatcgacttcaaggaggacggcaacatcctggggcacaagctggagtacaactacaacagccacaacgtctatat
catggccgacaagcagaagaacggcatcaaggtgaacttcaagatccgccacaacatcgaggacggcagcgtgcagctcg
ccgaccactaccagcagaacacccccatcggcgacggccccgtgctgctgcccgacaaccactacctgagcacccagtcc
aagctgagcaaagaccccaacgagaagcgcgatcacatggtcctgctggagttcgtgaccgccgccgggatcactctcgg
catggacgagctgtacaagggcggaggtagtggactgcagggtatgaacaactcaaagactaaccaacagatgaacacct
caatggggtaccccttaaccgtctacgatgaatgtaacaaattccaactaattgtgccaactttagatgcaaatatcatg
ctttggtgtattggacaactttcactgctgaatgattctaacggttgtaagcatttgttttggcaaccgaatgacaagtc
aaatgtccgaatcttactaaataattatgactatggtcacttgttcaaatacttgcaatgtcaaagaaaatgctcagttt
atatcggagaaggaacgcttaagaaatataatttgactatttctacatcctttgacaactttttggacctgacgccctcc
gaggagaaggaaagcttatgtagagaagacgcacacgaagatcccgtatctccaaaggctggttccgaagaagagataag
ccctaattccacctctaatgtggttgtgtcaagagaatgcttggataacttcatgaaacaactccttaagttggaagaat
cgttaaataagttggaattggagcaaaaggtcacaaataaagaacctaaccacagaataagcggtacgattgacatacca
gaagataggtccgaactagtgaactttttcacagagttgaaaacagtcaaacaacttgaggacgtttttcaacgttacca
tgactatgagaggttatcacaagaatgtgacagtaagacggaaatcgcctctgaccattcgaaaaaggaaactaaaatag
aagtggaacccccaaatgagcgctcattgcaaatcacaatgaaccaaagggacaattcattgtatttccagttgtttaac
aacacaaactctgttttggcaggcaactgcaaactgaagtttactgacgctggcgataagccaaccacgcaaattattga
catgggtcctcatgaaataggaataaaggagtacaaggaataccgatactttccatacgcacttgatttagaggccggct
ccactatcgagattgaaaatcagtatggagaagtgatcttcttgggcaagtatggctcttctccaatgattaacttaagg
ccaccttcaagattatctgcagaaagtttacaggcatcccaagagccattttactcctttcaaatcgatacgttaccaga
actggatgactctagtatcatcagtacatccatttcactctcttatgacggtgacgacaatgaaaaagccctgacttggg
aagaactctaagtcgacctcgagtcatgtaattagttatgtcacgcttacattcacgccctccccccacatccgctctaa
ccgaaaaggaaggagttagacaacctgaagtctaggtccctatttatttttttatagttatgttagtattaagaacgtta
tttatatttcaaatttttcttttttttctgtacagacgcgtgtacgcatgtaacattatactgaaaaccttgcttgagaa
ggttttgggacgctcgaaggctttaatttgcggccggtacccaattcgccctatagtgagtcgtattacgcgcgctcact
ggccgtcgttttacaacgtcgtgactgggaaaaccctggcgttacccaacttaatcgccttgcagcacatccccctttcg
ccagctggcgtaatagcgaagaggcccgcaccgatcgcccttcccaacagttgcgcagcctgaatggcgaatggcgcgac
gcgccctgtagcggcgcattaagcgcggcgggtgtggtggttacgcgcagcgtgaccgctacacttgccagcgccctagc
gcccgctcctttcgctttcttcccttcctttctcgccacgttcgccggctttccccgtcaagctctaaatcgggggctcc
ctttagggttccgatttagtgctttacggcacctcgaccccaaaaaacttgattagggtgatggttcacgtagtgggcca
tcgccctgatagacggtttttcgccctttgacgttggagtccacgttctttaatagtggactcttgttccaaactggaac
aacactcaaccctatctcggtctattcttttgatttataagggattttgccgatttcggcctattggttaaaaaatgagc
tgatttaacaaaaatttaacgcgaattttaacaaaatattaacgtttacaatttcctgatgcggtattttctccttacgc
atctgtgcggtatttcacaccgcatatcgacggtcgaggagaacttctagtatatccacatacctaatattattgcctta
ttaaaaatggaatcccaacaattacatcaaaatccacattctcttcaaaatcaattgtcctgtacttccttgttcatgtg
tgttcaaaaacgttatatttataggataattatactctatttctcaacaagtaattggttgtttggccgagcggtctaag
gcgcctgattcaagaaatatcttgaccgcagttaactgtgggaatactcaggtatcgtaagatgcaagagttcgaatctc
ttagcaaccattatttttttcctcaacataacgagaacacacaggggcgctatcgcacagaatcaaattcgatgactgga
aattttttgttaatttcagaggtcgcctgacgcatatacctttttcaactgaaaaattgggagaaaaaggaaaggtgaga
ggccggaaccggcttttcatatagaatagagaagcgttcatgactaaatgcttgcatcacaatacttgaagttgacaata
ttatttaaggacctattgttttttccaataggtggttagcaatcgtcttactttctaacttttcttaccttttacatttc
agcaatatatatatatatttcaaggatataccattctaatgtctgcccctatgtctgcccctaagaagatcgtcgttttg
ccaggtgaccacgttggtcaagaaatcacagccgaagccattaaggttcttaaagctatttctgatgttcgttccaatgt
caagttcgatttcgaaaatcatttaattggtggtgctgctatcgatgctacaggtgtcccacttccagatgaggcgctgg
aagcctccaagaaggttgatgccgttttgttaggtgctgtgggtggtcctaaatggggtaccggtagtgttagacctgaa
caaggtttactaaaaatccgtaaagaacttcaattgtacgccaacttaagaccatgtaactttgcatccgactctctttt
agacttatctccaatcaagccacaatttgctaaaggtactgacttcgttgttgtcagagaattagtgggaggtatttact
ttggtaagagaaaggaagacgatggtgatggtgtcgcttgggatagtgaacaatacaccgttccagaagtgcaaagaatc
acaagaatggccgctttcatggccctacaacatgagccaccattgcctatttggtccttggataaagctaatgttttggc
ctcttcaagattatggagaaaaactgtggaggaaaccatcaagaacgaattccctacattgaaggttcaacatcaattga
ttgattctgccgccatgatcctagttaagaacccaacccacctaaatggtattataatcaccagcaacatgtttggtgat
atcatctccgatgaagcctccgttatcccaggttccttgggtttgttgccatctgcgtccttggcctctttgccagacaa
gaacaccgcatttggtttgtacgaaccatgccacggttctgctccagatttgccaaagaataaggttgaccctatcgcca
ctatcttgtctgctgcaatgatgttgaaattgtcattgaacttgcctgaagaaggtaaggccattgaagatgcagttaaa
aaggttttggatgcaggtatcagaactggtgatttaggtggttccaacagtaccaccgaagtcggtgatgctgtcgccga
agaagttaagaaaatccttgcttaaaaagattctctttttttatgatatttgtacataaactttataaatgaaattcata
atagaaacgacacgaaattacaaaatggaatatgttcatagggtagacgaaactatatacgcaatctacatacatttatc
aagaaggagaaaaaggaggatagtaaaggaatacaggtaagcaaattgatactaatggctcaacgtgataaggaaaaaga
attgcactttaacattaatattgacaaggaggagggcaccacacaaaaagttaggtgtaacagaaaatcatgaaactacg
attcctaatttgatattggaggattttctctaaaaaaaaaaaaatacaacaaataaaaaacactcaatgacctgaccatt
tgatggagtttaagtcaataccttcttgaaccatttcccataatggtgaaagttccctcaagaattttactctgtcagaa
acggccttacgacgtagtcgatatggtgcactctcagtacaatctgctctgatgccgcatagttaagccagccccgacac
ccgccaacacccgctgacgcgccctgacgggcttgtctgctcccggcatccgcttacagacaagctgtgaccgtctccgg
gagctgcatgtgtcagaggttttcaccgtcatcaccgaaacgcgcgagacgaaagggcctcgtgatacgcctatttttat
aggttaatgtcatgataataatggtttcttaggacg
