# Supplementary material for: Spatial control of avidity regulates initiation and progression of selective autophagy
Source: Nat Commun. 2021 Dec 10;12:7194. doi: 10.1038/s41467-021-27420-3 (PMC8664900; doi:10.1038/s41467-021-27420-3)
Supplement: Supplementary file 6 — Supplementary Dataset 3 [file 41467_2021_27420_MOESM6_ESM.zip › Supplementary Data 1 - Plasmid sequence maps/pML8_promATG11_Atg11-22-454-GFP-Atg19_termCYC1_pRS415.fa]

>pML8_promATG11_Atg11-22-454-GFP-Atg19_termCYC1_pRS415  (10,058 bp)
gatcgcttgcctgtaacttacacgcgcctcgtatcttttaatgatggaataatttgggaatttactctgtgtttatttat
ttttatgttttgtatttggattttagaaagtaaataaagaaggtagaagagttacggaatgaagaaaaaaaaataaacaa
aggtttaaaaaatttcaacaaaaagcgtactttacatatatatttattagacaagaaaagcagattaaatagatatacat
tcgattaacgataagtaaaatgtaaaatcacaggattttcgtgtgtggtcttctacacagacaagatgaaacaattcggc
attaatacctgagagcaggaagagcaagataaaaggtagtatttgttggcgatccccctagagtcttttacatcttcgga
aaacaaaaactattttttctttaatttctttttttactttctatttttaatttatatatttatattaaaaaatttaaatt
ataattatttttatagcacgtgatgaaaaggacccaggtggcacttttcggggaaatgtgcgcggaacccctatttgttt
atttttctaaatacattcaaatatgtatccgctcatgagacaataaccctgataaatgcttcaataatattgaaaaagga
agagtatgagtattcaacatttccgtgtcgcccttattcccttttttgcggcattttgccttcctgtttttgctcaccca
gaaacgctggtgaaagtaaaagatgctgaagatcagttgggtgcacgagtgggttacatcgaactggatctcaacagcgg
taagatccttgagagttttcgccccgaagaacgttttccaatgatgagcacttttaaagttctgctatgtggcgcggtat
tatcccgtattgacgccgggcaagagcaactcggtcgccgcatacactattctcagaatgacttggttgagtactcacca
gtcacagaaaagcatcttacggatggcatgacagtaagagaattatgcagtgctgccataaccatgagtgataacactgc
ggccaacttacttctgacaacgatcggaggaccgaaggagctaaccgcttttttgcacaacatgggggatcatgtaactc
gccttgatcgttgggaaccggagctgaatgaagccataccaaacgacgagcgtgacaccacgatgcctgtagcaatggca
acaacgttgcgcaaactattaactggcgaactacttactctagcttcccggcaacaattaatagactggatggaggcgga
taaagttgcaggaccacttctgcgctcggcccttccggctggctggtttattgctgataaatctggagccggtgagcgtg
ggtctcgcggtatcattgcagcactggggccagatggtaagccctcccgtatcgtagttatctacacgacggggagtcag
gcaactatggatgaacgaaatagacagatcgctgagataggtgcctcactgattaagcattggtaactgtcagaccaagt
ttactcatatatactttagattgatttaaaacttcatttttaatttaaaaggatctaggtgaagatcctttttgataatc
tcatgaccaaaatcccttaacgtgagttttcgttccactgagcgtcagaccccgtagaaaagatcaaaggatcttcttga
gatcctttttttctgcgcgtaatctgctgcttgcaaacaaaaaaaccaccgctaccagcggtggtttgtttgccggatca
agagctaccaactctttttccgaaggtaactggcttcagcagagcgcagataccaaatactgtccttctagtgtagccgt
agttaggccaccacttcaagaactctgtagcaccgcctacatacctcgctctgctaatcctgttaccagtggctgctgcc
agtggcgataagtcgtgtcttaccgggttggactcaagacgatagttaccggataaggcgcagcggtcgggctgaacggg
gggttcgtgcacacagcccagcttggagcgaacgacctacaccgaactgagatacctacagcgtgagctatgagaaagcg
ccacgcttcccgaagggagaaaggcggacaggtatccggtaagcggcagggtcggaacaggagagcgcacgagggagctt
ccagggggaaacgcctggtatctttatagtcctgtcgggtttcgccacctctgacttgagcgtcgatttttgtgatgctc
gtcaggggggcggagcctatggaaaaacgccagcaacgcggcctttttacggttcctggccttttgctggccttttgctc
acatgttctttcctgcgttatcccctgattctgtggataaccgtattaccgcctttgagtgagctgataccgctcgccgc
agccgaacgaccgagmwdmrvtcriginrriginrriginmriginrriginacahatbtbtbtbtbwtbtbtckckckc
kckckckckckckckckckckckcktcnarsrsrrigingagttacctcactcattaggcaccccaggctttacacttta
tgcttccggctcctatgttgtgtggaattgtgagcggataacaatttcacacaggaaacagctatgaccatgattacgcc
aagcgcgcaattaaccctcactaaagggaacaaaagctggagctccaccgcggtggcggccgctctttgctatgccatgc
ccgcggtatgtggactctacggctagcattcctatatatcctctcagtctcacgtttctatgcgggtccatcttacacac
tatgcaaccaatgggtatgttaggcgttccactcttgttgtcaacggcaatgtacgttaactcgggccattggttcaaga
aatacctatatacgtatatcgagtacggctctgatagatccgcatctattagttttttaatactagcaaactgctcttcg
ttacgtatgtccaatggcttgtacactatttccatgtcctgacccaacgccttttctgtagtagtggcttttttatcttg
taatctcttgtgaaactttgttcttcatgattattatttttaataaggcttgccatggagagcctttttatcgcttttgg
ctacccggtttcttggtaggaatggaactatataatagcgatgcccttatttgagtaccattttctcaaatcagaaccaa
agtagtcctcctttgaacaacgattattttagtgtactgttgttgttcggaaagtacttcttttattttcttttatacat
cggatccatgacaacagccactatcataaatgcaatatctggagaatgtataactacgaatgttgattttttcgtttccc
tggacaaatttaaacagttcattgctaggaaatggaagattcctcccgatcagctgctgattctactaccttatggtaac
aaactaaaaccgtcgatgtttaaagagctgcttattaataggtcttttactctaaatgatttttacgtttacgacagacg
actattctcacttgttagtaaaccgacaccaacaaatcttttaacgtctaaggattctaatcccatgaactcccctaatt
ccaacgacttgacagagactctggaatatttaattaagaatagtcatatatctcaataccaaggtagcgatactattatg
atcaagcctatgccctcgcctttggaggacgcagacgtagatctttcgcgtttaaattaccattccgtaactagcttact
gacgacgaaccttggttggctaagcgctttagaaatagatgtacattattttaagagcctcataccagacataatagccc
atattaagcgtatttttgatggcttaaccgtttgctcacaatatttgaagctgtactgctttgatgtagaaagtttgtat
aactcaaacgttcaatttttaaatcagctggtagacaatggtatgacttcaaaatgggaaaaatgcttcaatgacacctt
gagtaagttgactgctttagagggtgattctttacaaaagttcattaatattgaatctctcctggagaacgaaaaatctg
taaagattctaaatcattcaatcaatggtaagctgaataaaattaagagggaaattgacgaaaatgcaagttttagagat
attataacagtaaacatcgatcgactgcggcaaatgtttaccccgaatgaatctaaattcgagcttgaagaccaaatggc
agagagctttgaggtactggtatcagaaatgcgaacaagaagcagaaatgtacttgataaagaagaagaagaattcaata
gtcaagaatttttgaaaagcatgaatgtgatgttggaaaaggataaaaaagaatcagtgaaaactctcttcactatatca
caagcgctgtattcacaaataggagaactaatagatttaaaaaaaagtctacaaaagcatgcagtagccattttgggtaa
catagcattcacccagatggaaatcctaggtattaaaagactattattgaatgaatgtaataaagatttagagctataca
agaaatatgAGGTAGAATTTGCACAGGTAGAAgccctgcaggggatggtgagcaagggcgaggagctgttcaccggggtg
gtgcccatcctggtcgagctggacggcgacgtaaacggccacaagttcagcgtgtccggcgagggcgagggcgatgccac
ctacggcaagctgaccctgaagttcatctgcaccaccggcaagctgcccgtgccctggcccaccctcgtgaccaccctga
cctacggcgtgcagtgcttcagccgctaccccgaccacatgaagcagcacgacttcttcaagtccgccatgcccgaaggc
tacgtccaggagcgcaccatcttcttcaaggacgacggcaactacaagacccgcgccgaggtgaagttcgagggcgacac
cctggtgaaccgcatcgagctgaagggcatcgacttcaaggaggacggcaacatcctggggcacaagctggagtacaact
acaacagccacaacgtctatatcatggccgacaagcagaagaacggcatcaaggtgaacttcaagatccgccacaacatc
gaggacggcagcgtgcagctcgccgaccactaccagcagaacacccccatcggcgacggccccgtgctgctgcccgacaa
ccactacctgagcacccagtccaagctgagcaaagaccccaacgagaagcgcgatcacatggtcctgctggagttcgtga
ccgccgccgggatcactctcggcatggacgagctgtacaagggcggaggtagtggactgcagggtatgaacaactcaaag
actaaccaacagatgaacacctcaatggggtaccccttaaccgtctacgatgaatgtaacaaattccaactaattgtgcc
aactttagatgcaaatatcatgctttggtgtattggacaactttcactgctgaatgattctaacggttgtaagcatttgt
tttggcaaccgaatgacaagtcaaatgtccgaatcttactaaataattatgactatggtcacttgttcaaatacttgcaa
tgtcaaagaaaatgctcagtttatatcggagaaggaacgcttaagaaatataatttgactatttctacatcctttgacaa
ctttttggacctgacgccctccgaggagaaggaaagcttatgtagagaagacgcacacgaagatcccgtatctccaaagg
ctggttccgaagaagagataagccctaattccacctctaatgtggttgtgtcaagagaatgcttggataacttcatgaaa
caactccttaagttggaagaatcgttaaataagttggaattggagcaaaaggtcacaaataaagaacctaaccacagaat
aagcggtacgattgacataccagaagataggtccgaactagtgaactttttcacagagttgaaaacagtcaaacaacttg
aggacgtttttcaacgttaccatgactatgagaggttatcacaagaatgtgacagtaagacggaaatcgcctctgaccat
tcgaaaaaggaaactaaaatagaagtggaacccccaaatgagcgctcattgcaaatcacaatgaaccaaagggacaattc
attgtatttccagttgtttaacaacacaaactctgttttggcaggcaactgcaaactgaagtttactgacgctggcgata
agccaaccacgcaaattattgacatgggtcctcatgaaataggaataaaggagtacaaggaataccgatactttccatac
gcacttgatttagaggccggctccactatcgagattgaaaatcagtatggagaagtgatcttcttgggcaagtatggctc
ttctccaatgattaacttaaggccaccttcaagattatctgcagaaagtttacaggcatcccaagagccattttactcct
ttcaaatcgatacgttaccagaactggatgactctagtatcatcagtacatccatttcactctcttatgacggtgacgac
aatgaaaaagccctgacttgggaagaactctaagtcgacctcgagtcatgtaattagttatgtcacgcttacattcacgc
cctccccccacatccgctctaaccgaaaaggaaggagttagacaacctgaagtctaggtccctatttatttttttatagt
tatgttagtattaagaacgttatttatatttcaaatttttcttttttttctgtacagacgcgtgtacgcatgtaacatta
tactgaaaaccttgcttgagaaggttttgggacgctcgaaggctttaatttgcggccggtacccaattcgccctatagtg
agtcgtattacgcgcgctcactggccgtcgttttacaacgtcgtgactgggaaaaccctggcgttacccaacttaatcgc
cttgcagcacatccccctttcgccagctggcgtaatagcgaagaggcccgcaccgatcgcccttcccaacagttgcgcag
cctgaatggcgaatggcgcgacgcgccctgtagcggcgcattaagcgcggcgggtgtggtggttacgcgcagcgtgaccg
ctacacttgccagcgccctagcgcccgctcctttcgctttcttcccttcctttctcgccacgttcgccggctttccccgt
caagctctaaatcgggggctccctttagggttccgatttagtgctttacggcacctcgaccccaaaaaacttgattaggg
tgatggttcacgtagtgggccatcgccctgatagacggtttttcgccctttgacgttggagtccacgttctttaatagtg
gactcttgttccaaactggaacaacactcaaccctatctcggtctattcttttgatttataagggattttgccgatttcg
gcctattggttaaaaaatgagctgatttaacaaaaatttaacgcgaattttaacaaaatattaacgtttacaatttcctg
atgcggtattttctccttacgcatctgtgcggtatttcacaccgcatatcgacggtcgaggagaacttctagtatatcca
catacctaatattattgccttattaaaaatggaatcccaacaattacatcaaaatccacattctcttcaaaatcaattgt
cctgtacttccttgttcatgtgtgttcaaaaacgttatatttataggataattatactctatttctcaacaagtaattgg
ttgtttggccgagcggtctaaggcgcctgattcaagaaatatcttgaccgcagttaactgtgggaatactcaggtatcgt
aagatgcaagagttcgaatctcttagcaaccattatttttttcctcaacataacgagaacacacaggggcgctatcgcac
agaatcaaattcgatgactggaaattttttgttaatttcagaggtcgcctgacgcatatacctttttcaactgaaaaatt
gggagaaaaaggaaaggtgagaggccggaaccggcttttcatatagaatagagaagcgttcatgactaaatgcttgcatc
acaatacttgaagttgacaatattatttaaggacctattgttttttccaataggtggttagcaatcgtcttactttctaa
cttttcttaccttttacatttcagcaatatatatatatatttcaaggatataccattctaatgtctgcccctatgtctgc
ccctaagaagatcgtcgttttgccaggtgaccacgttggtcaagaaatcacagccgaagccattaaggttcttaaagcta
tttctgatgttcgttccaatgtcaagttcgatttcgaaaatcatttaattggtggtgctgctatcgatgctacaggtgtc
ccacttccagatgaggcgctggaagcctccaagaaggttgatgccgttttgttaggtgctgtgggtggtcctaaatgggg
taccggtagtgttagacctgaacaaggtttactaaaaatccgtaaagaacttcaattgtacgccaacttaagaccatgta
actttgcatccgactctcttttagacttatctccaatcaagccacaatttgctaaaggtactgacttcgttgttgtcaga
gaattagtgggaggtatttactttggtaagagaaaggaagacgatggtgatggtgtcgcttgggatagtgaacaatacac
cgttccagaagtgcaaagaatcacaagaatggccgctttcatggccctacaacatgagccaccattgcctatttggtcct
tggataaagctaatgttttggcctcttcaagattatggagaaaaactgtggaggaaaccatcaagaacgaattccctaca
ttgaaggttcaacatcaattgattgattctgccgccatgatcctagttaagaacccaacccacctaaatggtattataat
caccagcaacatgtttggtgatatcatctccgatgaagcctccgttatcccaggttccttgggtttgttgccatctgcgt
ccttggcctctttgccagacaagaacaccgcatttggtttgtacgaaccatgccacggttctgctccagatttgccaaag
aataaggttgaccctatcgccactatcttgtctgctgcaatgatgttgaaattgtcattgaacttgcctgaagaaggtaa
ggccattgaagatgcagttaaaaaggttttggatgcaggtatcagaactggtgatttaggtggttccaacagtaccaccg
aagtcggtgatgctgtcgccgaagaagttaagaaaatccttgcttaaaaagattctctttttttatgatatttgtacata
aactttataaatgaaattcataatagaaacgacacgaaattacaaaatggaatatgttcatagggtagacgaaactatat
acgcaatctacatacatttatcaagaaggagaaaaaggaggatagtaaaggaatacaggtaagcaaattgatactaatgg
ctcaacgtgataaggaaaaagaattgcactttaacattaatattgacaaggaggagggcaccacacaaaaagttaggtgt
aacagaaaatcatgaaactacgattcctaatttgatattggaggattttctctaaaaaaaaaaaaatacaacaaataaaa
aacactcaatgacctgaccatttgatggagtttaagtcaataccttcttgaaccatttcccataatggtgaaagttccct
caagaattttactctgtcagaaacggccttacgacgtagtcgatatggtgcactctcagtacaatctgctctgatgccgc
atagttaagccagccccgacacccgccaacacccgctgacgcgccctgacgggcttgtctgctcccggcatccgcttaca
gacaagctgtgaccgtctccgggagctgcatgtgtcagaggttttcaccgtcatcaccgaaacgcgcgagacgaaagggc
ctcgtgatacgcctatttttataggttaatgtcatgataataatggtttcttaggacg
