# Supplementary material for: Spatial control of avidity regulates initiation and progression of selective autophagy
Source: Nat Commun. 2021 Dec 10;12:7194. doi: 10.1038/s41467-021-27420-3 (PMC8664900; doi:10.1038/s41467-021-27420-3)
Supplement: Supplementary file 6 — Supplementary Dataset 3 [file 41467_2021_27420_MOESM6_ESM.zip › Supplementary Data 1 - Plasmid sequence maps/pDS68_promATG11_Atg11-1-607-GFP-Atg19_termCYC1_pRS415.fa]

>pDS68_promATG11_Atg11-1-607-GFP-Atg19_termCYC1_pRS415  (10,574 bp)
gatcgcttgcctgtaacttacacgcgcctcgtatcttttaatgatggaataatttgggaatttactctgtgtttatttat
ttttatgttttgtatttggattttagaaagtaaataaagaaggtagaagagttacggaatgaagaaaaaaaaataaacaa
aggtttaaaaaatttcaacaaaaagcgtactttacatatatatttattagacaagaaaagcagattaaatagatatacat
tcgattaacgataagtaaaatgtaaaatcacaggattttcgtgtgtggtcttctacacagacaagatgaaacaattcggc
attaatacctgagagcaggaagagcaagataaaaggtagtatttgttggcgatccccctagagtcttttacatcttcgga
aaacaaaaactattttttctttaatttctttttttactttctatttttaatttatatatttatattaaaaaatttaaatt
ataattatttttatagcacgtgatgaaaaggacccaggtggcacttttcggggaaatgtgcgcggaacccctatttgttt
atttttctaaatacattcaaatatgtatccgctcatgagacaataaccctgataaatgcttcaataatattgaaaaagga
agagtatgagtattcaacatttccgtgtcgcccttattcccttttttgcggcattttgccttcctgtttttgctcaccca
gaaacgctggtgaaagtaaaagatgctgaagatcagttgggtgcacgagtgggttacatcgaactggatctcaacagcgg
taagatccttgagagttttcgccccgaagaacgttttccaatgatgagcacttttaaagttctgctatgtggcgcggtat
tatcccgtattgacgccgggcaagagcaactcggtcgccgcatacactattctcagaatgacttggttgagtactcacca
gtcacagaaaagcatcttacggatggcatgacagtaagagaattatgcagtgctgccataaccatgagtgataacactgc
ggccaacttacttctgacaacgatcggaggaccgaaggagctaaccgcttttttgcacaacatgggggatcatgtaactc
gccttgatcgttgggaaccggagctgaatgaagccataccaaacgacgagcgtgacaccacgatgcctgtagcaatggca
acaacgttgcgcaaactattaactggcgaactacttactctagcttcccggcaacaattaatagactggatggaggcgga
taaagttgcaggaccacttctgcgctcggcccttccggctggctggtttattgctgataaatctggagccggtgagcgtg
ggtctcgcggtatcattgcagcactggggccagatggtaagccctcccgtatcgtagttatctacacgacggggagtcag
gcaactatggatgaacgaaatagacagatcgctgagataggtgcctcactgattaagcattggtaactgtcagaccaagt
ttactcatatatactttagattgatttaaaacttcatttttaatttaaaaggatctaggtgaagatcctttttgataatc
tcatgaccaaaatcccttaacgtgagttttcgttccactgagcgtcagaccccgtagaaaagatcaaaggatcttcttga
gatcctttttttctgcgcgtaatctgctgcttgcaaacaaaaaaaccaccgctaccagcggtggtttgtttgccggatca
agagctaccaactctttttccgaaggtaactggcttcagcagagcgcagataccaaatactgtccttctagtgtagccgt
agttaggccaccacttcaagaactctgtagcaccgcctacatacctcgctctgctaatcctgttaccagtggctgctgcc
agtggcgataagtcgtgtcttaccgggttggactcaagacgatagttaccggataaggcgcagcggtcgggctgaacggg
gggttcgtgcacacagcccagcttggagcgaacgacctacaccgaactgagatacctacagcgtgagctatgagaaagcg
ccacgcttcccgaagggagaaaggcggacaggtatccggtaagcggcagggtcggaacaggagagcgcacgagggagctt
ccagggggaaacgcctggtatctttatagtcctgtcgggtttcgccacctctgacttgagcgtcgatttttgtgatgctc
gtcaggggggcggagcctatggaaaaacgccagcaacgcggcctttttacggttcctggccttttgctggccttttgctc
acatgttctttcctgcgttatcccctgattctgtggataaccgtattaccgcctttgagtgagctgataccgctcgccgc
agccgaacgaccgagmwdmrvtcriginrriginrriginmriginrriginacahatbtbtbtbtbwtbtbtckckckc
kckckckckckckckckckckckcktcnarsrsrrigingagttacctcactcattaggcaccccaggctttacacttta
tgcttccggctcctatgttgtgtggaattgtgagcggataacaatttcacacaggaaacagctatgaccatgattacgcc
aagcgcgcaattaaccctcactaaagggaacaaaagctggagctccaccgcggtggcggccgctctttgctatgccatgc
ccgcggtatgtggactctacggctagcattcctatatatcctctcagtctcacgtttctatgcgggtccatcttacacac
tatgcaaccaatgggtatgttaggcgttccactcttgttgtcaacggcaatgtacgttaactcgggccattggttcaaga
aatacctatatacgtatatcgagtacggctctgatagatccgcatctattagttttttaatactagcaaactgctcttcg
ttacgtatgtccaatggcttgtacactatttccatgtcctgacccaacgccttttctgtagtagtggcttttttatcttg
taatctcttgtgaaactttgttcttcatgattattatttttaataaggcttgccatggagagcctttttatcgcttttgg
ctacccggtttcttggtaggaatggaactatataatagcgatgcccttatttgagtaccattttctcaaatcagaaccaa
agtagtcctcctttgaacaacgattattttagtgtactgttgttgttcggaaagtacttcttttattttcttttatacat
cggatccatggcagacgctgatgaatatagcactgcacctacccagcaagaaataacaccactgcagacaacagccacta
tcataaatgcaatatctggagaatgtataactacgaatgttgattttttcgtttccctggacaaatttaaacagttcatt
gctaggaaatggaagattcctcccgatcagctgctgattctactaccttatggtaacaaactaaaaccgtcgatgtttaa
agagctgcttattaataggtcttttactctaaatgatttttacgtttacgacagacgactattctcacttgttagtaaac
cgacaccaacaaatcttttaacgtctaaggattctaatcccatgaactcccctaattccaacgacttgacagagactctg
gaatatttaattaagaatagtcatatatctcaataccaaggtagcgatactattatgatcaagcctatgccctcgccttt
ggaggacgcagacgtagatctttcgcgtttaaattaccattccgtaactagcttactgacgacgaaccttggttggctaa
gcgctttagaaatagatgtacattattttaagagcctcataccagacataatagcccatattaagcgtatttttgatggc
ttaaccgtttgctcacaatatttgaagctgtactgctttgatgtagaaagtttgtataactcaaacgttcaatttttaaa
tcagctggtagacaatggtatgacttcaaaatgggaaaaatgcttcaatgacaccttgagtaagttgactgctttagagg
gtgattctttacaaaagttcattaatattgaatctctcctggagaacgaaaaatctgtaaagattctaaatcattcaatc
aatggtaagctgaataaaattaagagggaaattgacgaaaatgcaagttttagagatattataacagtaaacatcgatcg
actgcggcaaatgtttaccccgaatgaatctaaattcgagcttgaagaccaaatggcagagagctttgaggtactggtat
cagaaatgcgaacaagaagcagaaatgtacttgataaagaagaagaagaattcaatagtcaagaatttttgaaaagcatg
aatgtgatgttggaaaaggataaaaaagaatcagtgaaaactctcttcactatatcacaagcgctgtattcacaaatagg
agaactaatagatttaaaaaaaagtctacaaaagcatgcagtagccattttgggtaacatagcattcacccagatggaaa
tcctaggtattaaaagactattattgaatgaatgtaataaagatttagagctatacaagaaatatgaggtagaatttgca
caggtagaagatttgcctctgatatatgggctttatttaatcgaaaaatatcgtaggctatcatggttccaacaaatttt
gtcatttatctcaaattttaatcaagatttagagttgttcaaacaaaatgaattacgaacaagaaataaatgggttaaaa
atttcggttccatcgcgactgttttttgcgaagatctattgtcttcctctgatttcaaacgtctaaacgaatatcactct
catacttctccaccaaatgaagatgaggaagatgaaaatgagaattctatagcaaattaccgccaagacctggtaaaagt
atcgcaagccattgataattatatgacgcaaattaaagaaacagatgtttctgaaccgatcattgatctactttcgaaaa
cactttttgagacgaagagatttcatataatatattccaatttcaaaaataataacaataatagttctgccctgcagggg
atggtgagcaagggcgaggagctgttcaccggggtggtgcccatcctggtcgagctggacggcgacgtaaacggccacaa
gttcagcgtgtccggcgagggcgagggcgatgccacctacggcaagctgaccctgaagttcatctgcaccaccggcaagc
tgcccgtgccctggcccaccctcgtgaccaccctgacctacggcgtgcagtgcttcagccgctaccccgaccacatgaag
cagcacgacttcttcaagtccgccatgcccgaaggctacgtccaggagcgcaccatcttcttcaaggacgacggcaacta
caagacccgcgccgaggtgaagttcgagggcgacaccctggtgaaccgcatcgagctgaagggcatcgacttcaaggagg
acggcaacatcctggggcacaagctggagtacaactacaacagccacaacgtctatatcatggccgacaagcagaagaac
ggcatcaaggtgaacttcaagatccgccacaacatcgaggacggcagcgtgcagctcgccgaccactaccagcagaacac
ccccatcggcgacggccccgtgctgctgcccgacaaccactacctgagcacccagtccaagctgagcaaagaccccaacg
agaagcgcgatcacatggtcctgctggagttcgtgaccgccgccgggatcactctcggcatggacgagctgtacaagggc
ggaggtagtggactgcagggtatgaacaactcaaagactaaccaacagatgaacacctcaatggggtaccccttaaccgt
ctacgatgaatgtaacaaattccaactaattgtgccaactttagatgcaaatatcatgctttggtgtattggacaacttt
cactgctgaatgattctaacggttgtaagcatttgttttggcaaccgaatgacaagtcaaatgtccgaatcttactaaat
aattatgactatggtcacttgttcaaatacttgcaatgtcaaagaaaatgctcagtttatatcggagaaggaacgcttaa
gaaatataatttgactatttctacatcctttgacaactttttggacctgacgccctccgaggagaaggaaagcttatgta
gagaagacgcacacgaagatcccgtatctccaaaggctggttccgaagaagagataagccctaattccacctctaatgtg
gttgtgtcaagagaatgcttggataacttcatgaaacaactccttaagttggaagaatcgttaaataagttggaattgga
gcaaaaggtcacaaataaagaacctaaccacagaataagcggtacgattgacataccagaagataggtccgaactagtga
actttttcacagagttgaaaacagtcaaacaacttgaggacgtttttcaacgttaccatgactatgagaggttatcacaa
gaatgtgacagtaagacggaaatcgcctctgaccattcgaaaaaggaaactaaaatagaagtggaacccccaaatgagcg
ctcattgcaaatcacaatgaaccaaagggacaattcattgtatttccagttgtttaacaacacaaactctgttttggcag
gcaactgcaaactgaagtttactgacgctggcgataagccaaccacgcaaattattgacatgggtcctcatgaaatagga
ataaaggagtacaaggaataccgatactttccatacgcacttgatttagaggccggctccactatcgagattgaaaatca
gtatggagaagtgatcttcttgggcaagtatggctcttctccaatgattaacttaaggccaccttcaagattatctgcag
aaagtttacaggcatcccaagagccattttactcctttcaaatcgatacgttaccagaactggatgactctagtatcatc
agtacatccatttcactctcttatgacggtgacgacaatgaaaaagccctgacttgggaagaactctaagtcgacctcga
gtcatgtaattagttatgtcacgcttacattcacgccctccccccacatccgctctaaccgaaaaggaaggagttagaca
acctgaagtctaggtccctatttatttttttatagttatgttagtattaagaacgttatttatatttcaaatttttcttt
tttttctgtacagacgcgtgtacgcatgtaacattatactgaaaaccttgcttgagaaggttttgggacgctcgaaggct
ttaatttgcggccggtacccaattcgccctatagtgagtcgtattacgcgcgctcactggccgtcgttttacaacgtcgt
gactgggaaaaccctggcgttacccaacttaatcgccttgcagcacatccccctttcgccagctggcgtaatagcgaaga
ggcccgcaccgatcgcccttcccaacagttgcgcagcctgaatggcgaatggcgcgacgcgccctgtagcggcgcattaa
gcgcggcgggtgtggtggttacgcgcagcgtgaccgctacacttgccagcgccctagcgcccgctcctttcgctttcttc
ccttcctttctcgccacgttcgccggctttccccgtcaagctctaaatcgggggctccctttagggttccgatttagtgc
tttacggcacctcgaccccaaaaaacttgattagggtgatggttcacgtagtgggccatcgccctgatagacggtttttc
gccctttgacgttggagtccacgttctttaatagtggactcttgttccaaactggaacaacactcaaccctatctcggtc
tattcttttgatttataagggattttgccgatttcggcctattggttaaaaaatgagctgatttaacaaaaatttaacgc
gaattttaacaaaatattaacgtttacaatttcctgatgcggtattttctccttacgcatctgtgcggtatttcacaccg
catatcgacggtcgaggagaacttctagtatatccacatacctaatattattgccttattaaaaatggaatcccaacaat
tacatcaaaatccacattctcttcaaaatcaattgtcctgtacttccttgttcatgtgtgttcaaaaacgttatatttat
aggataattatactctatttctcaacaagtaattggttgtttggccgagcggtctaaggcgcctgattcaagaaatatct
tgaccgcagttaactgtgggaatactcaggtatcgtaagatgcaagagttcgaatctcttagcaaccattatttttttcc
tcaacataacgagaacacacaggggcgctatcgcacagaatcaaattcgatgactggaaattttttgttaatttcagagg
tcgcctgacgcatatacctttttcaactgaaaaattgggagaaaaaggaaaggtgagaggccggaaccggcttttcatat
agaatagagaagcgttcatgactaaatgcttgcatcacaatacttgaagttgacaatattatttaaggacctattgtttt
ttccaataggtggttagcaatcgtcttactttctaacttttcttaccttttacatttcagcaatatatatatatatttca
aggatataccattctaatgtctgcccctatgtctgcccctaagaagatcgtcgttttgccaggtgaccacgttggtcaag
aaatcacagccgaagccattaaggttcttaaagctatttctgatgttcgttccaatgtcaagttcgatttcgaaaatcat
ttaattggtggtgctgctatcgatgctacaggtgtcccacttccagatgaggcgctggaagcctccaagaaggttgatgc
cgttttgttaggtgctgtgggtggtcctaaatggggtaccggtagtgttagacctgaacaaggtttactaaaaatccgta
aagaacttcaattgtacgccaacttaagaccatgtaactttgcatccgactctcttttagacttatctccaatcaagcca
caatttgctaaaggtactgacttcgttgttgtcagagaattagtgggaggtatttactttggtaagagaaaggaagacga
tggtgatggtgtcgcttgggatagtgaacaatacaccgttccagaagtgcaaagaatcacaagaatggccgctttcatgg
ccctacaacatgagccaccattgcctatttggtccttggataaagctaatgttttggcctcttcaagattatggagaaaa
actgtggaggaaaccatcaagaacgaattccctacattgaaggttcaacatcaattgattgattctgccgccatgatcct
agttaagaacccaacccacctaaatggtattataatcaccagcaacatgtttggtgatatcatctccgatgaagcctccg
ttatcccaggttccttgggtttgttgccatctgcgtccttggcctctttgccagacaagaacaccgcatttggtttgtac
gaaccatgccacggttctgctccagatttgccaaagaataaggttgaccctatcgccactatcttgtctgctgcaatgat
gttgaaattgtcattgaacttgcctgaagaaggtaaggccattgaagatgcagttaaaaaggttttggatgcaggtatca
gaactggtgatttaggtggttccaacagtaccaccgaagtcggtgatgctgtcgccgaagaagttaagaaaatccttgct
taaaaagattctctttttttatgatatttgtacataaactttataaatgaaattcataatagaaacgacacgaaattaca
aaatggaatatgttcatagggtagacgaaactatatacgcaatctacatacatttatcaagaaggagaaaaaggaggata
gtaaaggaatacaggtaagcaaattgatactaatggctcaacgtgataaggaaaaagaattgcactttaacattaatatt
gacaaggaggagggcaccacacaaaaagttaggtgtaacagaaaatcatgaaactacgattcctaatttgatattggagg
attttctctaaaaaaaaaaaaatacaacaaataaaaaacactcaatgacctgaccatttgatggagtttaagtcaatacc
ttcttgaaccatttcccataatggtgaaagttccctcaagaattttactctgtcagaaacggccttacgacgtagtcgat
atggtgcactctcagtacaatctgctctgatgccgcatagttaagccagccccgacacccgccaacacccgctgacgcgc
cctgacgggcttgtctgctcccggcatccgcttacagacaagctgtgaccgtctccgggagctgcatgtgtcagaggttt
tcaccgtcatcaccgaaacgcgcgagacgaaagggcctcgtgatacgcctatttttataggttaatgtcatgataataat
ggtttcttaggacg
