# Supplementary material for: Spatial control of avidity regulates initiation and progression of selective autophagy
Source: Nat Commun. 2021 Dec 10;12:7194. doi: 10.1038/s41467-021-27420-3 (PMC8664900; doi:10.1038/s41467-021-27420-3)
Supplement: Supplementary file 6 — Supplementary Dataset 3 [file 41467_2021_27420_MOESM6_ESM.zip › Supplementary Data 1 - Plasmid sequence maps/pML18_promATG11_2xProteinA-Atg11_termCYC1_pRS415.fa]

>pML18_promATG11_2xProteinA-Atg11_termCYC1_pRS415  (10,747 bp)
GATCGCTTGCCTGTAACTTACACGCGCCTCGTATCTTTTAATGATGGAATAATTTGGGAATTTACTCTGTGTTTATTTAT
TTTTATGTTTTGTATTTGGATTTTAGAAAGTAAATAAAGAAGGTAGAAGAGTTACGGAATGAAGAAAAAAAAATAAACAA
AGGTTTAAAAAATTTCAACAAAAAGCGTACTTTACATATATATTTATTAGACAAGAAAAGCAGATTAAATAGATATACAT
TCGATTAACGATAAGTAAAATGTAAAATCACAGGATTTTCGTGTGTGGTCTTCTACACAGACAAGATGAAACAATTCGGC
ATTAATACCTGAGAGCAGGAAGAGCAAGATAAAAGGTAGTATTTGTTGGCGATCCCCCTAGAGTCTTTTACATCTTCGGA
AAACAAAAACTATTTTTTCTTTAATTTCTTTTTTTACTTTCTATTTTTAATTTATATATTTATATTAAAAAATTTAAATT
ATAATTATTTTTATAGCACGTGATGAAAAGGACCCAGGTGGCACTTTTCGGGGAAATGTGCGCGGAACCCCTATTTGTTT
ATTTTTCTAAATACATTCAAATATGTATCCGCTCATGAGACAATAACCCTGATAAATGCTTCAATAATATTGAAAAAGGA
AGAGTATGAGTATTCAACATTTCCGTGTCGCCCTTATTCCCTTTTTTGCGGCATTTTGCCTTCCTGTTTTTGCTCACCCA
GAAACGCTGGTGAAAGTAAAAGATGCTGAAGATCAGTTGGGTGCACGAGTGGGTTACATCGAACTGGATCTCAACAGCGG
TAAGATCCTTGAGAGTTTTCGCCCCGAAGAACGTTTTCCAATGATGAGCACTTTTAAAGTTCTGCTATGTGGCGCGGTAT
TATCCCGTATTGACGCCGGGCAAGAGCAACTCGGTCGCCGCATACACTATTCTCAGAATGACTTGGTTGAGTACTCACCA
GTCACAGAAAAGCATCTTACGGATGGCATGACAGTAAGAGAATTATGCAGTGCTGCCATAACCATGAGTGATAACACTGC
GGCCAACTTACTTCTGACAACGATCGGAGGACCGAAGGAGCTAACCGCTTTTTTGCACAACATGGGGGATCATGTAACTC
GCCTTGATCGTTGGGAACCGGAGCTGAATGAAGCCATACCAAACGACGAGCGTGACACCACGATGCCTGTAGCAATGGCA
ACAACGTTGCGCAAACTATTAACTGGCGAACTACTTACTCTAGCTTCCCGGCAACAATTAATAGACTGGATGGAGGCGGA
TAAAGTTGCAGGACCACTTCTGCGCTCGGCCCTTCCGGCTGGCTGGTTTATTGCTGATAAATCTGGAGCCGGTGAGCGTG
GGTCTCGCGGTATCATTGCAGCACTGGGGCCAGATGGTAAGCCCTCCCGTATCGTAGTTATCTACACGACGGGGAGTCAG
GCAACTATGGATGAACGAAATAGACAGATCGCTGAGATAGGTGCCTCACTGATTAAGCATTGGTAACTGTCAGACCAAGT
TTACTCATATATACTTTAGATTGATTTAAAACTTCATTTTTAATTTAAAAGGATCTAGGTGAAGATCCTTTTTGATAATC
TCATGACCAAAATCCCTTAACGTGAGTTTTCGTTCCACTGAGCGTCAGACCCCGTAGAAAAGATCAAAGGATCTTCTTGA
GATCCTTTTTTTCTGCGCGTAATCTGCTGCTTGCAAACAAAAAAACCACCGCTACCAGCGGTGGTTTGTTTGCCGGATCA
AGAGCTACCAACTCTTTTTCCGAAGGTAACTGGCTTCAGCAGAGCGCAGATACCAAATACTGTCCTTCTAGTGTAGCCGT
AGTTAGGCCACCACTTCAAGAACTCTGTAGCACCGCCTACATACCTCGCTCTGCTAATCCTGTTACCAGTGGCTGCTGCC
AGTGGCGATAAGTCGTGTCTTACCGGGTTGGACTCAAGACGATAGTTACCGGATAAGGCGCAGCGGTCGGGCTGAACGGG
GGGTTCGTGCACACAGCCCAGCTTGGAGCGAACGACCTACACCGAACTGAGATACCTACAGCGTGAGCTATGAGAAAGCG
CCACGCTTCCCGAAGGGAGAAAGGCGGACAGGTATCCGGTAAGCGGCAGGGTCGGAACAGGAGAGCGCACGAGGGAGCTT
CCAGGGGGAAACGCCTGGTATCTTTATAGTCCTGTCGGGTTTCGCCACCTCTGACTTGAGCGTCGATTTTTGTGATGCTC
GTCAGGGGGGCGGAGCCTATGGAAAAACGCCAGCAACGCGGCCTTTTTACGGTTCCTGGCCTTTTGCTGGCCTTTTGCTC
ACATGTTCTTTCCTGCGTTATCCCCTGATTCTGTGGATAACCGTATTACCGCCTTTGAGTGAGCTGATACCGCTCGCCGC
AGCCGAACGACCGAGCGCAGCGAGTCAGTGAGCGAGGAAGCGGAAGAGCGCCCAATACGCAAACCGCCTCTCCCCGCGCG
TTGGCCGATTCATTAATGCAGCTGGCACGACAGGTTTCCCGACTGGAAAGCGGGCAGTGAGCGCAACGCAATTAATGTGA
GTTACCTCACTCATTAGGCACCCCAGGCTTTACACTTTATGCTTCCGGCTCCTATGTTGTGTGGAATTGTGAGCGGATAA
CAATTTCACACAGGAAACAGCTATGACCATGATTACGCCAAGCGCGCAATTAACCCTCACTAAAGGGAACAAAAGCTGGA
GCTCGCCATGCCCGCGGTATGTGGACTCTACGGCTAGCATTCCTATATATCCTCTCAGTCTCACGTTTCTATGCGGGTCC
ATCTTACACACTATGCAACCAATGGGTATGTTAGGCGTTCCACTCTTGTTGTCAACGGCAATGTACGTTAACTCGGGCCA
TTGGTTCAAGAAATACCTATATACGTATATCGAGTACGGCTCTGATAGATCCGCATCTATTAGTTTTTTAATACTAGCAA
ACTGCTCTTCGTTACGTATGTCCAATGGCTTGTACACTATTTCCATGTCCTGACCCAACGCCTTTTCTGTAGTAGTGGCT
TTTTTATCTTGTAATCTCTTGTGAAACTTTGTTCTTCATGATTATTATTTTTAATAAGGCTTGCCATGGAGAGCCTTTTT
ATCGCTTTTGGCTACCCGGTTTCTTGGTAGGAATGGAACTATATAATAGCGATGCCCTTATTTGAGTACCATTTTCTCAA
ATCAGAACCAAAGTAGTCCTCCTTTGAACAACGATTATTTTAGTGTACTGTTGTTGTTCGGAAAGTACTTCTTTTATTTT
CTTTTATACATCTCTAGAatggttgacaacaaattcaacaaggaacaacagaatgccttttatgagattctacatcttcc
gaacttgaacgaagagcaaagaaatgcatttatccagagcttgaaagatgatccttcccaaagtgccaatctacttgctg
aagccaagaaattgaacgatgcacaagcacctaaagtcgaTaacaagttcaataaggaacagcaaaatgctttctatgaa
attctgcacttacccaatctaaacgaagaacagcgtaatgcttttatccaatcgttgaaagacgatccatcccaatcagc
aaatcttctggcagaagcgaagaagttgaatgatgctcaagctccaaaggcttccgagaatttgtactttcaaggcgacg
gatccggtggaggcggttctggtggaggcggttcctctggtggtggtggtgcgacagagaattcatcgatggcagacgct
gatgaatatagcactgcacctacccagcaagaaataacaccactgcagacaacagccactatcataaatgcaatatctgg
agaatgtataactacgaatgttgattttttcgtttccctggacaaatttaaacagttcattgctaggaaatggaagattc
ctcccgatcagctgctgattctactaccttatggtaacaaactaaaaccgtcgatgtttaaagagctgcttattaatagg
tcttttactctaaatgatttttacgtttacgacagacgactattctcacttgttagtaaaccgacaccaacaaatctttt
aacgtctaaggattctaatcccatgaactcccctaattccaacgacttgacagagactctggaatatttaattaagaata
gtcatatatctcaataccaaggtagcgatactattatgatcaagcctatgccctcgcctttggaggacgcagacgtagat
ctttcgcgtttaaattaccattccgtaactagcttactgacgacgaaccttggttggctaagcgctttagaaatagatgt
acattattttaagagcctcataccagacataatagcccatattaagcgtatttttgatggcttaaccgtttgctcacaat
atttgaagctgtactgctttgatgtagaaagtttgtataactcaaacgttcaatttttaaatcagctggtagacaatggt
atgacttcaaaatgggaaaaatgcttcaatgacaccttgagtaagttgactgctttagagggtgattctttacaaaagtt
cattaatattgaatctctcctggagaacgaaaaatctgtaaagattctaaatcattcaatcaatggtaagctgaataaaa
ttaagagggaaattgacgaaaatgcaagttttagagatattataacagtaaacatcgatcgactgcggcaaatgtttacc
ccgaatgaatctaaattcgagcttgaagaccaaatggcagagagctttgaggtactggtatcagaaatgcgaacaagaag
cagaaatgtacttgataaagaagaagaagaattcaatagtcaagaatttttgaaaagcatgaatgtgatgttggaaaagg
ataaaaaagaatcagtgaaaactctcttcactatatcacaagcgctgtattcacaaataggagaactaatagatttaaaa
aaaagtctacaaaagcatgcagtagccattttgggtaacatagcattcacccagatggaaatcctaggtattaaaagact
attattgaatgaatgtaataaagatttagagctatacaagaaatatgaggtagaatttgcacaggtagaagatttgcctc
tgatatatgggctttatttaatcgaaaaatatcgtaggctatcatggttccaacaaattttgtcatttatctcaaatttt
aatcaagatttagagttgttcaaacaaaatgaattacgaacaagaaataaatgggttaaaaatttcggttccatcgcgac
tgttttttgcgaagatctattgtcttcctctgatttcaaacgtctaaacgaatatcactctcatacttctccaccaaatg
aagatgaggaagatgaaaatgagaattctatagcaaattaccgccaagacctggtaaaagtatcgcaagccattgataat
tatatgacgcaaattaaagaaacagatgtttctgaaccgatcattgatctactttcgaaaacactttttgagacgaagag
atttcatataatatattccaatttcaaaaataataacaataatagttctaatggcaatagcatttcccctgaagggtcta
ttgccttgaaaagtgatgatgtagtcaaaggatacaaaacaagaataaaaaaattagaatcgctattacatgagtttcaa
tattccgacataggccattggcctcaaggtgttctcaatacccatcttaagccatttcgtggttctgctacgagtataaa
caagaagaaattcctgggagcatctgtattactagagcctgccaatatttctgaagtgaacattgatagtgtttcgcaag
ctaataatcatcaaattcaagagttagagagtaatgtggatgatctattacaccaacttcaactattgaaagaagaaaat
aatcgaaaatcaatgcaaatttcggaaatggggaaaaaaataagtgatctagaggtggagaagacagcttatcgcgaaac
tttgactaatttgaatcaagaattggcaaggttaactaatgaagaacaatcgcatagaactgaaatttttaccctcaatg
cctctttcaaaaagcaattgaatgatataattagccaagacaatgaaaagatagaaaagctaacaggtgactatgatgat
gttagcaaatcgagggaacgattgcaaatggatctggatgaatctaataagaagcatgaacaagaggtcaatttgttgaa
ggctgatattgaaaggctcggtaaacaaattgtgacttcagagaaaagttacgctgagactaactcaagctcgatggaaa
aaggtgagaaattcgaaaccattcctcttgctgaggacccaggtagggaaaaccagatatctgcatacacacagactctg
caagatagaatatttgatataatatcgacaaatattttcattttggagaacattgggttgctgttaaccttcgacaataa
taataacatccaaattagacgagtcaagggattgaaaaagggaaccgcccaaagtaatatactggatgaaagcacacaaa
tgctggacgcacatgataattctctaataaaaagtccggttttccagaaattgaaagatgagtatgaattaataaagtca
gttgccaatggatctgaaaaggatacacagcaaagcatttttctggggaatatcactcaattatatgacaataagcttta
tgaagttgccgttatcaggagattcaaggatattgagaccttggccaaaaaattaactaaagaaaataagatcaagagaa
cgctattggagagattccaaagggaaaaggtgactttgaggaactttcaaattggcgatttagcattatttttgccaaca
cgagaaaacgttaattctgtcgggtctatgtcgtcttccacctcatcattgagctcatcattttcatctgttgatttatc
aactccaccgcctttggatgctatgtctatacaatcgtctccctcggtgatacatagtaatgtaatcaatcaagccagta
tatctggcagggacaagaataaactgatgaggccttgggctgcatttacagcttttgaagaaagcacaagatatttttta
aaggacgaaaaaggattgacgaaggggaaagaatggtttgtaggcagaattgtcactttggaacatttcgtagcagatag
cccctctaataatccatttagactaccaaagggctcagtttggtttcaggtcactgcggttgtggtttcataccagggag
tcgactgaCtcgaGTCATGTAATTAGTTATGTCACGCTTACATTCACGCCCTCCCCCCACATCCGCTCTAACCGAAAAGG
AAGGAGTTAGACAACCTGAAGTCTAGGTCCCTATTTATTTTTTTATAGTTATGTTAGTATTAAGAACGTTATTTATATTT
CAAATTTTTCTTTTTTTTCTGTACAGACGCGTGTACGCATGTAACATTATACTGAAAACCTTGCTTGAGAAGGTTTTGGG
ACGCTCGAAGGCTTTAATTTGCggccGGTACCCAATTCGCCCTATAGTGAGTCGTATTACGCGCGCTCACTGGCCGTCGT
TTTACAACGTCGTGACTGGGAAAACCCTGGCGTTACCCAACTTAATCGCCTTGCAGCACATCCCCCTTTCGCCAGCTGGC
GTAATAGCGAAGAGGCCCGCACCGATCGCCCTTCCCAACAGTTGCGCAGCCTGAATGGCGAATGGCGCGACGCGCCCTGT
AGCGGCGCATTAAGCGCGGCGGGTGTGGTGGTTACGCGCAGCGTGACCGCTACACTTGCCAGCGCCCTAGCGCCCGCTCC
TTTCGCTTTCTTCCCTTCCTTTCTCGCCACGTTCGCCGGCTTTCCCCGTCAAGCTCTAAATCGGGGGCTCCCTTTAGGGT
TCCGATTTAGTGCTTTACGGCACCTCGACCCCAAAAAACTTGATTAGGGTGATGGTTCACGTAGTGGGCCATCGCCCTGA
TAGACGGTTTTTCGCCCTTTGACGTTGGAGTCCACGTTCTTTAATAGTGGACTCTTGTTCCAAACTGGAACAACACTCAA
CCCTATCTCGGTCTATTCTTTTGATTTATAAGGGATTTTGCCGATTTCGGCCTATTGGTTAAAAAATGAGCTGATTTAAC
AAAAATTTAACGCGAATTTTAACAAAATATTAACGTTTACAATTTCCTGATGCGGTATTTTCTCCTTACGCATCTGTGCG
GTATTTCACACCGCATATCGACGGTCGAGGAGAACTTCTAGTATATCCACATACCTAATATTATTGCCTTATTAAAAATG
GAATCCCAACAATTACATCAAAATCCACATTCTCTTCAAAATCAATTGTCCTGTACTTCCTTGTTCATGTGTGTTCAAAA
ACGTTATATTTATAGGATAATTATACTCTATTTCTCAACAAGTAATTGGTTGTTTGGCCGAGCGGTCTAAGGCGCCTGAT
TCAAGAAATATCTTGACCGCAGTTAACTGTGGGAATACTCAGGTATCGTAAGATGCAAGAGTTCGAATCTCTTAGCAACC
ATTATTTTTTTCCTCAACATAACGAGAACACACAGGGGCGCTATCGCACAGAATCAAATTCGATGACTGGAAATTTTTTG
TTAATTTCAGAGGTCGCCTGACGCATATACCTTTTTCAACTGAAAAATTGGGAGAAAAAGGAAAGGTGAGAGGCCGGAAC
CGGCTTTTCATATAGAATAGAGAAGCGTTCATGACTAAATGCTTGCATCACAATACTTGAAGTTGACAATATTATTTAAG
GACCTATTGTTTTTTCCAATAGGTGGTTAGCAATCGTCTTACTTTCTAACTTTTCTTACCTTTTACATTTCAGCAATATA
TATATATATTTCAAGGATATACCATTCTAATGTCTGCCCCTATGTCTGCCCCTAAGAAGATCGTCGTTTTGCCAGGTGAC
CACGTTGGTCAAGAAATCACAGCCGAAGCCATTAAGGTTCTTAAAGCTATTTCTGATGTTCGTTCCAATGTCAAGTTCGA
TTTCGAAAATCATTTAATTGGTGGTGCTGCTATCGATGCTACAGGTGTCCCACTTCCAGATGAGGCGCTGGAAGCCTCCA
AGAAGGTTGATGCCGTTTTGTTAGGTGCTGTGGGTGGTCCTAAATGGGGTACCGGTAGTGTTAGACCTGAACAAGGTTTA
CTAAAAATCCGTAAAGAACTTCAATTGTACGCCAACTTAAGACCATGTAACTTTGCATCCGACTCTCTTTTAGACTTATC
TCCAATCAAGCCACAATTTGCTAAAGGTACTGACTTCGTTGTTGTCAGAGAATTAGTGGGAGGTATTTACTTTGGTAAGA
GAAAGGAAGACGATGGTGATGGTGTCGCTTGGGATAGTGAACAATACACCGTTCCAGAAGTGCAAAGAATCACAAGAATG
GCCGCTTTCATGGCCCTACAACATGAGCCACCATTGCCTATTTGGTCCTTGGATAAAGCTAATGTTTTGGCCTCTTCAAG
ATTATGGAGAAAAACTGTGGAGGAAACCATCAAGAACGAATTCCCTACATTGAAGGTTCAACATCAATTGATTGATTCTG
CCGCCATGATCCTAGTTAAGAACCCAACCCACCTAAATGGTATTATAATCACCAGCAACATGTTTGGTGATATCATCTCC
GATGAAGCCTCCGTTATCCCAGGTTCCTTGGGTTTGTTGCCATCTGCGTCCTTGGCCTCTTTGCCAGACAAGAACACCGC
ATTTGGTTTGTACGAACCATGCCACGGTTCTGCTCCAGATTTGCCAAAGAATAAGGTTGACCCTATCGCCACTATCTTGT
CTGCTGCAATGATGTTGAAATTGTCATTGAACTTGCCTGAAGAAGGTAAGGCCATTGAAGATGCAGTTAAAAAGGTTTTG
GATGCAGGTATCAGAACTGGTGATTTAGGTGGTTCCAACAGTACCACCGAAGTCGGTGATGCTGTCGCCGAAGAAGTTAA
GAAAATCCTTGCTTAAAAAGATTCTCTTTTTTTATGATATTTGTACATAAACTTTATAAATGAAATTCATAATAGAAACG
ACACGAAATTACAAAATGGAATATGTTCATAGGGTAGACGAAACTATATACGCAATCTACATACATTTATCAAGAAGGAG
AAAAAGGAGGATAGTAAAGGAATACAGGTAAGCAAATTGATACTAATGGCTCAACGTGATAAGGAAAAAGAATTGCACTT
TAACATTAATATTGACAAGGAGGAGGGCACCACACAAAAAGTTAGGTGTAACAGAAAATCATGAAACTACGATTCCTAAT
TTGATATTGGAGGATTTTCTCTAAAAAAAAAAAAATACAACAAATAAAAAACACTCAATGACCTGACCATTTGATGGAGT
TTAAGTCAATACCTTCTTGAACCATTTCCCATAATGGTGAAAGTTCCCTCAAGAATTTTACTCTGTCAGAAACGGCCTTA
CGACGTAGTCGATATGGTGCACTCTCAGTACAATCTGCTCTGATGCCGCATAGTTAAGCCAGCCCCGACACCCGCCAACA
CCCGCTGACGCGCCCTGACGGGCTTGTCTGCTCCCGGCATCCGCTTACAGACAAGCTGTGACCGTCTCCGGGAGCTGCAT
GTGTCAGAGGTTTTCACCGTCATCACCGAAACGCGCGAGACGAAAGGGCCTCGTGATACGCCTATTTTTATAGGTTAATG
TCATGATAATAATGGTTTCTTAGGACG
