# Supplementary material for: Spatial control of avidity regulates initiation and progression of selective autophagy
Source: Nat Commun. 2021 Dec 10;12:7194. doi: 10.1038/s41467-021-27420-3 (PMC8664900; doi:10.1038/s41467-021-27420-3)
Supplement: Supplementary file 6 — Supplementary Dataset 3 [file 41467_2021_27420_MOESM6_ESM.zip › Supplementary Data 1 - Plasmid sequence maps/pDH48_promATG11_mScarlet-Atg11_termCYC1_pRS416.dna.fa]

>pDH48_promATG11_mScarlet-Atg11_termCYC1_pRS416.dna  (9966 bp)
GATCGCTTGCCTGTAACTTACACGCGCCTCGTATCTTTTAATGATGGAATAATTTGGGAATTTACTCTGTGTTTATTTAT
TTTTATGTTTTGTATTTGGATTTTAGAAAGTAAATAAAGAAGGTAGAAGAGTTACGGAATGAAGAAAAAAAAATAAACAA
AGGTTTAAAAAATTTCAACAAAAAGCGTACTTTACATATATATTTATTAGACAAGAAAAGCAGATTAAATAGATATACAT
TCGATTAACGATAAGTAAAATGTAAAATCACAGGATTTTCGTGTGTGGTCTTCTACACAGACAAGATGAAACAATTCGGC
ATTAATACCTGAGAGCAGGAAGAGCAAGATAAAAGGTAGTATTTGTTGGCGATCCCCCTAGAGTCTTTTACATCTTCGGA
AAACAAAAACTATTTTTTCTTTAATTTCTTTTTTTACTTTCTATTTTTAATTTATATATTTATATTAAAAAATTTAAATT
ATAATTATTTTTATAGCACGTGATGAAAAGGACCCAGGTGGCACTTTTCGGGGAAATGTGCGCGGAACCCCTATTTGTTT
ATTTTTCTAAATACATTCAAATATGTATCCGCTCATGAGACAATAACCCTGATAAATGCTTCAATAATATTGAAAAAGGA
AGAGTATGAGTATTCAACATTTCCGTGTCGCCCTTATTCCCTTTTTTGCGGCATTTTGCCTTCCTGTTTTTGCTCACCCA
GAAACGCTGGTGAAAGTAAAAGATGCTGAAGATCAGTTGGGTGCACGAGTGGGTTACATCGAACTGGATCTCAACAGCGG
TAAGATCCTTGAGAGTTTTCGCCCCGAAGAACGTTTTCCAATGATGAGCACTTTTAAAGTTCTGCTATGTGGCGCGGTAT
TATCCCGTATTGACGCCGGGCAAGAGCAACTCGGTCGCCGCATACACTATTCTCAGAATGACTTGGTTGAGTACTCACCA
GTCACAGAAAAGCATCTTACGGATGGCATGACAGTAAGAGAATTATGCAGTGCTGCCATAACCATGAGTGATAACACTGC
GGCCAACTTACTTCTGACAACGATCGGAGGACCGAAGGAGCTAACCGCTTTTTTGCACAACATGGGGGATCATGTAACTC
GCCTTGATCGTTGGGAACCGGAGCTGAATGAAGCCATACCAAACGACGAGCGTGACACCACGATGCCTGTAGCAATGGCA
ACAACGTTGCGCAAACTATTAACTGGCGAACTACTTACTCTAGCTTCCCGGCAACAATTAATAGACTGGATGGAGGCGGA
TAAAGTTGCAGGACCACTTCTGCGCTCGGCCCTTCCGGCTGGCTGGTTTATTGCTGATAAATCTGGAGCCGGTGAGCGTG
GGTCTCGCGGTATCATTGCAGCACTGGGGCCAGATGGTAAGCCCTCCCGTATCGTAGTTATCTACACGACGGGGAGTCAG
GCAACTATGGATGAACGAAATAGACAGATCGCTGAGATAGGTGCCTCACTGATTAAGCATTGGTAACTGTCAGACCAAGT
TTACTCATATATACTTTAGATTGATTTAAAACTTCATTTTTAATTTAAAAGGATCTAGGTGAAGATCCTTTTTGATAATC
TCATGACCAAAATCCCTTAACGTGAGTTTTCGTTCCACTGAGCGTCAGACCCCGTAGAAAAGATCAAAGGATCTTCTTGA
GATCCTTTTTTTCTGCGCGTAATCTGCTGCTTGCAAACAAAAAAACCACCGCTACCAGCGGTGGTTTGTTTGCCGGATCA
AGAGCTACCAACTCTTTTTCCGAAGGTAACTGGCTTCAGCAGAGCGCAGATACCAAATACTGTCCTTCTAGTGTAGCCGT
AGTTAGGCCACCACTTCAAGAACTCTGTAGCACCGCCTACATACCTCGCTCTGCTAATCCTGTTACCAGTGGCTGCTGCC
AGTGGCGATAAGTCGTGTCTTACCGGGTTGGACTCAAGACGATAGTTACCGGATAAGGCGCAGCGGTCGGGCTGAACGGG
GGGTTCGTGCACACAGCCCAGCTTGGAGCGAACGACCTACACCGAACTGAGATACCTACAGCGTGAGCTATGAGAAAGCG
CCACGCTTCCCGAAGGGAGAAAGGCGGACAGGTATCCGGTAAGCGGCAGGGTCGGAACAGGAGAGCGCACGAGGGAGCTT
CCAGGGGGAAACGCCTGGTATCTTTATAGTCCTGTCGGGTTTCGCCACCTCTGACTTGAGCGTCGATTTTTGTGATGCTC
GTCAGGGGGGCGGAGCCTATGGAAAAACGCCAGCAACGCGGCCTTTTTACGGTTCCTGGCCTTTTGCTGGCCTTTTGCTC
ACATGTTCTTTCCTGCGTTATCCCCTGATTCTGTGGATAACCGTATTACCGCCTTTGAGTGAGCTGATACCGCTCGCCGC
AGCCGAACGACCGAGCGCAGCGAGTCAGTGAGCGAGGAAGCGGAAGAGCGCCCAATACGCAAACCGCCTCTCCCCGCGCG
TTGGCCGATTCATTAATGCAGCTGGCACGACAGGTTTCCCGACTGGAAAGCGGGCAGTGAGCGCAACGCAATTAATGTGA
GTTACCTCACTCATTAGGCACCCCAGGCTTTACACTTTATGCTTCCGGCTCCTATGTTGTGTGGAATTGTGAGCGGATAA
CAATTTCACACAGGAAACAGCTATGACCATGATTACGCCAAGCGCGCAATTAACCCTCACTAAAGGGAACAAAAGCTGga
gctccaccgcggtggcGGCCGCGCCATGCCCGCGGTATGTGGACTCTACGGCTAGCATTCCTATATATCCTCTCAGTCTC
ACGTTTCTATGCGGGTCCATCTTACACACTATGCAACCAATGGGTATGTTAGGCGTTCCACTCTTGTTGTCAACGGCAAT
GTACGTTAACTCGGGCCATTGGTTCAAGAAATACCTATATACGTATATCGAGTACGGCTCTGATAGATCCGCATCTATTA
GTTTTTTAATACTAGCAAACTGCTCTTCGTTACGTATGTCCAATGGCTTGTACACTATTTCCATGTCCTGACCCAACGCC
TTTTCTGTAGTAGTGGCTTTTTTATCTTGTAATCTCTTGTGAAACTTTGTTCTTCATGATTATTATTTTTAATAAGGCTT
GCCATGGAGAGCCTTTTTATCGCTTTTGGCTACCCGGTTTCTTGGTAGGAATGGAACTATATAATAGCGATGCCCTTATT
TGAGTACCATTTTCTCAAATCAGAACCAAAGTAGTCCTCCTTTGAACAACGATTATTTTAGTGTACTGTTGTTGTTCGGA
AAGTACTTCTTTTATTTTCTTTTATACATCACTAGTATGGGATCCGCTGGCTCCGCTGCTGGTTCTGTTTCTAAAGGTGA
AGCTGTTATTAAAGAATTTATGAGATTTAAAGTTCACATGGAAGGTTCTATGAATGGTCATGAATTTGAAATTGAAGGTG
AAGGTGAAGGTAGACCTTATGAAGGTACTCAAACTGCTAAATTGAAAGTTACTAAAGGTGGTCCATTGCCATTTTCTTGG
GATATTTTGTCTCCACAATTTATGTATGGTTCAAGAGCTTTTATTAAACATCCTGCTGATATTCCAGATTATTATAAACA
ATCTTTTCCAGAAGGTTTTAAATGGGAAAGAGTTATGAATTTTGAAGATGGTGGTGCTGTTACTGTTACTCAAGATACTT
CTTTGGAAGATGGTACTTTGATTTATAAAGTTAAATTGAGAGGTACTAATTTTCCACCAGATGGTCCAGTTATGCAAAAA
AAAACTATGGGTTGGGAAGCATCTACTGAAAGATTGTATCCAGAAGATGGTGTTTTGAAAGGTGATATTAAAATGGCTTT
GAGATTGAAAGATGGTGGTAGATATTTGGCTGATTTTAAAACTACTTATAAAGCTAAAAAACCAGTTCAAATGCCAGGTG
CTTATAATGTTGATAGAAAATTGGATATTACTTCTCATAATGAAGATTATACTGTTGTTGAACAATATGAAAGATCAGAA
GGTAGACATTCTACTGGTGGTATGGATGAATTGTATAAAGGAATGCTAGCATTTGCTGGCTCCGCTGCTGGTTCTGGCCT
GCAGGGCATGGCAGACGCTGATGAATATAGCACTGCACCTACCCAGCAAGAAATAACACCACTGCAGACAACAGCCACTA
TCATAAATGCAATATCTGGAGAATGTATAACTACGAATGTTGATTTTTTCGTTTCCCTGGACAAATTTAAACAGTTCATT
GCTAGGAAATGGAAGATTCCTCCCGATCAGCTGCTGATTCTACTACCTTATGGTAACAAACTAAAACCGTCGATGTTTAA
AGAGCTGCTTATTAATAGGTCTTTTACTCTAAATGATTTTTACGTTTACGACAGACGACTATTCTCACTTGTTAGTAAAC
CGACACCAACAAATCTTTTAACGTCTAAGGATTCTAATCCCATGAACTCCCCTAATTCCAACGACTTGACAGAGACTCTG
GAATATTTAATTAAGAATAGTCATATATCTCAATACCAAGGTAGCGATACTATTATGATCAAGCCTATGCCCTCGCCTTT
GGAGGACGCAGACGTAGATCTTTCGCGTTTAAATTACCATTCCGTAACTAGCTTACTGACGACGAACCTTGGTTGGCTAA
GCGCTTTAGAAATAGATGTACATTATTTTAAGAGCCTCATACCAGACATAATAGCCCATATTAAGCGTATTTTTGATGGC
TTAACCGTTTGCTCACAATATTTGAAGCTGTACTGCTTTGATGTAGAAAGTTTGTATAACTCAAACGTTCAATTTTTAAA
TCAGCTGGTAGACAATGGTATGACTTCAAAATGGGAAAAATGCTTCAATGACACCTTGAGTAAGTTGACTGCTTTAGAGG
GTGATTCTTTACAAAAGTTCATTAATATTGAATCTCTCCTGGAGAACGAAAAATCTGTAAAGATTCTAAATCATTCAATC
AATGGTAAGCTGAATAAAATTAAGAGGGAAATTGACGAAAATGCAAGTTTTAGAGATATTATAACAGTAAACATCGATCG
ACTGCGGCAAATGTTTACCCCGAATGAATCTAAATTCGAGCTTGAAGACCAAATGGCAGAGAGCTTTGAGGTACTGGTAT
CAGAAATGCGAACAAGAAGCAGAAATGTACTTGATAAAGAAGAAGAAGAATTCAATAGTCAAGAATTTTTGAAAAGCATG
AATGTGATGTTGGAAAAGGATAAAAAAGAATCAGTGAAAACTCTCTTCACTATATCACAAGCGCTGTATTCACAAATAGG
AGAACTAATAGATTTAAAAAAAAGTCTACAAAAGCATGCAGTAGCCATTTTGGGTAACATAGCATTCACCCAGATGGAAA
TCCTAGGTATTAAAAGACTATTATTGAATGAATGTAATAAAGATTTAGAGCTATACAAGAAATATGAGGTAGAATTTGCA
CAGGTAGAAGATTTGCCTCTGATATATGGGCTTTATTTAATCGAAAAATATCGTAGGCTATCATGGTTCCAACAAATTTT
GTCATTTATCTCAAATTTTAATCAAGATTTAGAGTTGTTCAAACAAAATGAATTACGAACAAGAAATAAATGGGTTAAAA
ATTTCGGTTCCATCGCGACTGTTTTTTGCGAAGATCTATTGTCTTCCTCTGATTTCAAACGTCTAAACGAATATCACTCT
CATACTTCTCCACCAAATGAAGATGAGGAAGATGAAAATGAGAATTCTATAGCAAATTACCGCCAAGACCTGGTAAAAGT
ATCGCAAGCCATTGATAATTATATGACGCAAATTAAAGAAACAGATGTTTCTGAACCGATCATTGATCTACTTTCGAAAA
CACTTTTTGAGACGAAGAGATTTCATATAATATATTCCAATTTCAAAAATAATAACAATAATAGTTCTAATGGCAATAGC
ATTTCCCCTGAAGGGTCTATTGCCTTGAAAAGTGATGATGTAGTCAAAGGATACAAAACAAGAATAAAAAAATTAGAATC
GCTATTACATGAGTTTCAATATTCCGACATAGGCCATTGGCCTCAAGGTGTTCTCAATACCCATCTTAAGCCATTTCGTG
GTTCTGCTACGAGTATAAACAAGAAGAAATTCCTGGGAGCATCTGTATTACTAGAGCCTGCCAATATTTCTGAAGTGAAC
ATTGATAGTGTTTCGCAAGCTAATAATCATCAAATTCAAGAGTTAGAGAGTAATGTGGATGATCTATTACACCAACTTCA
ACTATTGAAAGAAGAAAATAATCGAAAATCAATGCAAATTTCGGAAATGGGGAAAAAAATAAGTGATCTAGAGGTGGAGA
AGACAGCTTATCGCGAAACTTTGACTAATTTGAATCAAGAATTGGCAAGGTTAACTAATGAAGAACAATCGCATAGAACT
GAAATTTTTACCCTCAATGCCTCTTTCAAAAAGCAATTGAATGATATAATTAGCCAAGACAATGAAAAGATAGAAAAGCT
AACAGGTGACTATGATGATGTTAGCAAATCGAGGGAACGATTGCAAATGGATCTGGATGAATCTAATAAGAAGCATGAAC
AAGAGGTCAATTTGTTGAAGGCTGATATTGAAAGGCTCGGTAAACAAATTGTGACTTCAGAGAAAAGTTACGCTGAGACT
AACTCAAGCTCGATGGAAAAAGGTGAGAAATTCGAAACCATTCCTCTTGCTGAGGACCCAGGTAGGGAAAACCAGATATC
TGCATACACACAGACTCTGCAAGATAGAATATTTGATATAATATCGACAAATATTTTCATTTTGGAGAACATTGGGTTGC
TGTTAACCTTCGACAATAATAATAACATCCAAATTAGACGAGTCAAGGGATTGAAAAAGGGAACCGCCCAAAGTAATATA
CTGGATGAAAGCACACAAATGCTGGACGCACATGATAATTCTCTAATAAAAAGTCCGGTTTTCCAGAAATTGAAAGATGA
GTATGAATTAATAAAGTCAGTTGCCAATGGATCTGAAAAGGATACACAGCAAAGCATTTTTCTGGGGAATATCACTCAAT
TATATGACAATAAGCTTTATGAAGTTGCCGTTATCAGGAGATTCAAGGATATTGAGACCTTGGCCAAAAAATTAACTAAA
GAAAATAAGATCAAGAGAACGCTATTGGAGAGATTCCAAAGGGAAAAGGTGACTTTGAGGAACTTTCAAATTGGCGATTT
AGCATTATTTTTGCCAACACGAGAAAACGTTAATTCTGTCGGGTCTATGTCGTCTTCCACCTCATCATTGAGCTCATCAT
TTTCATCTGTTGATTTATCAACTCCACCGCCTTTGGATGCTATGTCTATACAATCGTCTCCCTCGGTGATACATAGTAAT
GTAATCAATCAAGCCAGTATATCTGGCAGGGACAAGAATAAACTGATGAGGCCTTGGGCTGCATTTACAGCTTTTGAAGA
AAGCACAAGATATTTTTTAAAGGACGAAAAAGGATTGACGAAGGGGAAAGAATGGTTTGTAGGCAGAATTGTCACTTTGG
AACATTTCGTAGCAGATAGCCCCTCTAATAATCCATTTAGACTACCAAAGGGCTCAGTTTGGTTTCAGGTCACTGCGGTT
GTGGTTTCATACCAGGGAGTTTAAGtcgacCTCGAGTCATGTAATTAGTTATGTCACGCTTACATTCACGCCCTCCCCCC
ACATCCGCTCTAACCGAAAAGGAAGGAGTTAGACAACCTGAAGTCTAGGTCCCTATTTATTTTTTTATAGTTATGTTAGT
ATTAAGAACGTTATTTATATTTCAAATTTTTCTTTTTTTTCTGTACAGACGCGTGTACGCATGTAACATTATACTGAAAA
CCTTGCTTGAGAAGGTTTTGGGACGCTCGAAGGCTTTAATTTGCggccGGTACCCAATTCGCCCTATAGTGAGTCGTATT
ACGCGCGCTCACTGGCCGTCGTTTTACAACGTCGTGACTGGGAAAACCCTGGCGTTACCCAACTTAATCGCCTTGCAGCA
CATCCCCCTTTCGCCAGCTGGCGTAATAGCGAAGAGGCCCGCACCGATCGCCCTTCCCAACAGTTGCGCAGCCTGAATGG
CGAATGGCGCGACGCGCCCTGTAGCGGCGCATTAAGCGCGGCGGGTGTGGTGGTTACGCGCAGCGTGACCGCTACACTTG
CCAGCGCCCTAGCGCCCGCTCCTTTCGCTTTCTTCCCTTCCTTTCTCGCCACGTTCGCCGGCTTTCCCCGTCAAGCTCTA
AATCGGGGGCTCCCTTTAGGGTTCCGATTTAGTGCTTTACGGCACCTCGACCCCAAAAAACTTGATTAGGGTGATGGTTC
ACGTAGTGGGCCATCGCCCTGATAGACGGTTTTTCGCCCTTTGACGTTGGAGTCCACGTTCTTTAATAGTGGACTCTTGT
TCCAAACTGGAACAACACTCAACCCTATCTCGGTCTATTCTTTTGATTTATAAGGGATTTTGCCGATTTCGGCCTATTGG
TTAAAAAATGAGCTGATTTAACAAAAATTTAACGCGAATTTTAACAAAATATTAACGTTTACAATTTCCTGATGCGGTAT
TTTCTCCTTACGCATCTGTGCGGTATTTCACACCGCATAGGGTAATAACTGATATAATTAAATTGAAGCTCTAATTTGTG
AGTTTAGTATACATGCATTTACTTATAATACAGTTTTTTAGTTTTGCTGGCCGCATCTTCTCAAATATGCTTCCCAGCCT
GCTTTTCTGTAACGTTCACCCTCTACCTTAGCATCCCTTCCCTTTGCAAATAGTCCTCTTCCAACAATAATAATGTCAGA
TCCTGTAGAGACCACATCATCCACGGTTCTATACTGTTGACCCAATGCGTCTCCCTTGTCATCTAAACCCACACCGGGTG
TCATAATCAACCAATCGTAACCTTCATCTCTTCCACCCATGTCTCTTTGAGCAATAAAGCCGATAACAAAATCTTTGTCG
CTCTTCGCAATGTCAACAGTACCCTTAGTATATTCTCCAGTAGATAGGGAGCCCTTGCATGACAATTCTGCTAACATCAA
AAGGCCTCTAGGTTCCTTTGTTACTTCTTCTGCCGCCTGCTTCAAACCGCTAACAATACCTGGGCCCACCACACCGTGTG
CATTCGTAATGTCTGCCCATTCTGCTATTCTGTATACACCCGCAGAGTACTGCAATTTGACTGTATTACCAATGTCAGCA
AATTTTCTGTCTTCGAAGAGTAAAAAATTGTACTTGGCGGATAATGCCTTTAGCGGCTTAACTGTGCCCTCCATGGAAAA
ATCAGTCAAGATATCCACATGTGTTTTTAGTAAACAAATTTTGGGACCTAATGCTTCAACTAACTCCAGTAATTCCTTGG
TGGTACGAACATCCAATGAAGCACACAAGTTTGTTTGCTTTTCGTGCATGATATTAAATAGCTTGGCAGCAACAGGACTA
GGATGAGTAGCAGCACGTTCCTTATATGTAGCTTTCGACATGATTTATCTTCGTTTCCTGCAGGTTTTTGTTCTGTGCAG
TTGGGTTAAGAATACTGGGCAATTTCATGTTTCTTCAACACTACATATGCGTATATATACCAATCTAAGTCTGTGCTCCT
TCCTTCGTTCTTCCTTCTGTTCGGAGATTACCGAATCAAAAAAATTTCAAAGAAACCGAAATCAAAAAAAAGAATAAAAA
AAAAATGATGAATTGAATTGAAAAGCTGTGGTATGGTGCACTCTCAGTACAATCTGCTCTGATGCCGCATAGTTAAGCCA
GCCCCGACACCCGCCAACACCCGCTGACGCGCCCTGACGGGCTTGTCTGCTCCCGGCATCCGCTTACAGACAAGCTGTGA
CCGTCTCCGGGAGCTGCATGTGTCAGAGGTTTTCACCGTCATCACCGAAACGCGCGAGACGAAAGGGCCTCGTGATACGC
CTATTTTTATAGGTTAATGTCATGATAATAATGGTTTCTTAGGACG
