# Supplementary material for: Spatial control of avidity regulates initiation and progression of selective autophagy
Source: Nat Commun. 2021 Dec 10;12:7194. doi: 10.1038/s41467-021-27420-3 (PMC8664900; doi:10.1038/s41467-021-27420-3)
Supplement: Supplementary file 6 — Supplementary Dataset 3 [file 41467_2021_27420_MOESM6_ESM.zip › Supplementary Data 1 - Plasmid sequence maps/pDH58_promVAC8_Atg13-ot-mTagBFP2_termCYC1_pRS415.fa]

>pDH58_promVAC8_Atg13-ot-mTagBFP2_termCYC1_pRS415  (9925 bp)
GATCGCTTGCCTGTAACTTACACGCGCCTCGTATCTTTTAATGATGGAATAATTTGGGAATTTACTCTGTGTTTATTTAT
TTTTATGTTTTGTATTTGGATTTTAGAAAGTAAATAAAGAAGGTAGAAGAGTTACGGAATGAAGAAAAAAAAATAAACAA
AGGTTTAAAAAATTTCAACAAAAAGCGTACTTTACATATATATTTATTAGACAAGAAAAGCAGATTAAATAGATATACAT
TCGATTAACGATAAGTAAAATGTAAAATCACAGGATTTTCGTGTGTGGTCTTCTACACAGACAAGATGAAACAATTCGGC
ATTAATACCTGAGAGCAGGAAGAGCAAGATAAAAGGTAGTATTTGTTGGCGATCCCCCTAGAGTCTTTTACATCTTCGGA
AAACAAAAACTATTTTTTCTTTAATTTCTTTTTTTACTTTCTATTTTTAATTTATATATTTATATTAAAAAATTTAAATT
ATAATTATTTTTATAGCACGTGATGAAAAGGACCCAGGTGGCACTTTTCGGGGAAATGTGCGCGGAACCCCTATTTGTTT
ATTTTTCTAAATACATTCAAATATGTATCCGCTCATGAGACAATAACCCTGATAAATGCTTCAATAATATTGAAAAAGGA
AGAGTATGAGTATTCAACATTTCCGTGTCGCCCTTATTCCCTTTTTTGCGGCATTTTGCCTTCCTGTTTTTGCTCACCCA
GAAACGCTGGTGAAAGTAAAAGATGCTGAAGATCAGTTGGGTGCACGAGTGGGTTACATCGAACTGGATCTCAACAGCGG
TAAGATCCTTGAGAGTTTTCGCCCCGAAGAACGTTTTCCAATGATGAGCACTTTTAAAGTTCTGCTATGTGGCGCGGTAT
TATCCCGTATTGACGCCGGGCAAGAGCAACTCGGTCGCCGCATACACTATTCTCAGAATGACTTGGTTGAGTACTCACCA
GTCACAGAAAAGCATCTTACGGATGGCATGACAGTAAGAGAATTATGCAGTGCTGCCATAACCATGAGTGATAACACTGC
GGCCAACTTACTTCTGACAACGATCGGAGGACCGAAGGAGCTAACCGCTTTTTTGCACAACATGGGGGATCATGTAACTC
GCCTTGATCGTTGGGAACCGGAGCTGAATGAAGCCATACCAAACGACGAGCGTGACACCACGATGCCTGTAGCAATGGCA
ACAACGTTGCGCAAACTATTAACTGGCGAACTACTTACTCTAGCTTCCCGGCAACAATTAATAGACTGGATGGAGGCGGA
TAAAGTTGCAGGACCACTTCTGCGCTCGGCCCTTCCGGCTGGCTGGTTTATTGCTGATAAATCTGGAGCCGGTGAGCGTG
GGTCTCGCGGTATCATTGCAGCACTGGGGCCAGATGGTAAGCCCTCCCGTATCGTAGTTATCTACACGACGGGGAGTCAG
GCAACTATGGATGAACGAAATAGACAGATCGCTGAGATAGGTGCCTCACTGATTAAGCATTGGTAACTGTCAGACCAAGT
TTACTCATATATACTTTAGATTGATTTAAAACTTCATTTTTAATTTAAAAGGATCTAGGTGAAGATCCTTTTTGATAATC
TCATGACCAAAATCCCTTAACGTGAGTTTTCGTTCCACTGAGCGTCAGACCCCGTAGAAAAGATCAAAGGATCTTCTTGA
GATCCTTTTTTTCTGCGCGTAATCTGCTGCTTGCAAACAAAAAAACCACCGCTACCAGCGGTGGTTTGTTTGCCGGATCA
AGAGCTACCAACTCTTTTTCCGAAGGTAACTGGCTTCAGCAGAGCGCAGATACCAAATACTGTCCTTCTAGTGTAGCCGT
AGTTAGGCCACCACTTCAAGAACTCTGTAGCACCGCCTACATACCTCGCTCTGCTAATCCTGTTACCAGTGGCTGCTGCC
AGTGGCGATAAGTCGTGTCTTACCGGGTTGGACTCAAGACGATAGTTACCGGATAAGGCGCAGCGGTCGGGCTGAACGGG
GGGTTCGTGCACACAGCCCAGCTTGGAGCGAACGACCTACACCGAACTGAGATACCTACAGCGTGAGCTATGAGAAAGCG
CCACGCTTCCCGAAGGGAGAAAGGCGGACAGGTATCCGGTAAGCGGCAGGGTCGGAACAGGAGAGCGCACGAGGGAGCTT
CCAGGGGGAAACGCCTGGTATCTTTATAGTCCTGTCGGGTTTCGCCACCTCTGACTTGAGCGTCGATTTTTGTGATGCTC
GTCAGGGGGGCGGAGCCTATGGAAAAACGCCAGCAACGCGGCCTTTTTACGGTTCCTGGCCTTTTGCTGGCCTTTTGCTC
ACATGTTCTTTCCTGCGTTATCCCCTGATTCTGTGGATAACCGTATTACCGCCTTTGAGTGAGCTGATACCGCTCGCCGC
AGCCGAACGACCGAGCGCAGCGAGTCAGTGAGCGAGGAAGCGGAAGAGCGCCCAATACGCAAACCGCCTCTCCCCGCGCG
TTGGCCGATTCATTAATGCAGCTGGCACGACAGGTTTCCCGACTGGAAAGCGGGCAGTGAGCGCAACGCAATTAATGTGA
GTTACCTCACTCATTAGGCACCCCAGGCTTTACACTTTATGCTTCCGGCTCCTATGTTGTGTGGAATTGTGAGCGGATAA
CAATTTCACACAGGAAACAGCTATGACCATGATTACGCCAAGCGCGCAATTAACCCTCACTAAAGGGAACAAAAGCTGGA
GCTCcaccgcggtgGCGGCCGCGCGCCTATTCACAGAGAACTTCTTTGCGTAAGTTCCAAAACTGTGATCTTTTCGTCAC
TGACGGGTCCCTGCTATTAGATTTGTAAACCAAGAATTACTTTAGCCTAAACTGGATACATACGTATAAGCATACGGTAA
GGAAGTGGGATCTGTAGCGGTAATGCAATAATGTGTTGGCTCTCACAAATATGAAAACTGCGAACATCTATATAATAAGG
TAACGGTATAACAGAAAAATCTGAATAATTTCTCTTTCCCGGGTAATGAGCCCTTAAGGAGGACTCAAAACGAAAAGGAA
AAAAATACGAGTGGAAAGAAAAAATGAACCCTTTCCAGTAATTGATAATAATACAATCATTCATTATTAGAAATATATTA
GTTCTCAATTCAAGGCAGAATAGTGCTGTCATTGTGATCAAATTTTTGTGTGAGTCTGCTTTGCTTTCTGTTTTTTTTTG
TTGACTCGCTGTTCAATCTCCTACTTTTCCTTTTGTTGTTAAAATAAGGTATTATATATTTATACAACCCTATAAAAAGC
AATTAGCCAATTTCCAATCCTACGAAGACAGGAACTGAGCAAACTATAAGGGTGTTCTTTCTTCTGTACTATATATACAT
TTGCAACTactagtATGggatccATGGTTGCCGAAGAGGACATCGAGAAGCAAGTCCTTCAATTGATAGACAGCTTTTTT
CTGAAGACTACACTACTAATATGCTCCACCGAATCAAGTCGATACCAGTCTTCTACAGAAAATATATTCCTATTTGACGA
CACATGGTTTGAAGATCACTCAGAATTAGTGAGTGAGCTACCCGAGATAATATCAAAATGGTCTCACTACGATGGTCGAA
AAGAGTTGCCACCCTTAGTGGTAGAGACATATTTGGATTTAAGACAGTTAAACTCGTCTCATTTAGTTAGATTAAAGGAC
CACGAAGGCCATTTGTGGAACGTTTGCAAAGGAACTAAGAAGCAGGAAATCGTGATGGAACGTTGGCTTATCGAATTAGA
TAATTCATCCCCAACTTTCAAATCATACAGTGAAGATGAGACTGATGTTAATGAACTTTCTAAACAGCTAGTCCTTCTCT
TCCGTTATTTGTTGACTTTAATACAGTTACTACCCACAACAGAATTATACCAATTATTAATAAAGTCTTATAACGGCCCG
CAAAATGAAGGAAGTTCCAATCCAATAACTTCCACGGGCCCACTAGTAAGTATCCGGACGTGTGTCCTTGACGGATCTAA
ACCAATTTTATCGAAGGGGAGAATAGGGTTGAGCAAACCGATTATTAATACATATTCCAATGCGCTTAACGAATCAAACC
TGCCAGCCCATTTAGATCAAAAGAAGATCACACCTGTATGGACAAAGTTTGGACTCTTAAGAGTCTCGGTATCATACAGA
CGTGATTGGAAGTTTGAAATTAACAATACAAACGACGAATTATTTTCAGCTCGACATGCATCTGTCTCACATAACTCACA
AGGACCCCAGAATCAGCCAGAACAAGAAGGACAAAGTGATCAAGACATAGGGAAACGCCAACCACAATTTCAACAGCAGC
AGCAGCCCCAACAGCAGCAGCAGCAGCAGCAACAGCAACAGAGACAACACCAGGTCCAGACACAACAACAAAGACAGATA
CCTGATAGGAGATCTCTTTCACTTTCTCCTTGTACAAGAGCCAATTCTTTTGAACCACAATCTTGGCAGAAGAAAGTCTA
TCCAATATCGAGACCTGTTCAACCATTTAAAGTTGGTTCAATTGGAAGTCAAAGTGCGAGCAGAAATCCCTCTAATTCAT
CGTTTTTCAACCAACCACCTGTTCATAGGCCAAGTATGAGCTCCAACTACGGGCCACAAATGAATATTGAAGGTACCAGT
GTTGGAAGCACCTCAAAGTATTCCTCCTCCTTTGGGAACATTCGTCGTCACTCAAGTGTAAAGACGACAGAGAATGCTGA
AAAAGTATCAAAAGCTGTAAAGAGCCCACTACAACCTCAAGAATCACAAGAAGATTTAATGGATTTTGTTAAATTACTCG
AAGAAAAACCCGATCTAACTATAAAGAAGACAAGTGGAAATAATCCACCCAATATCAATATTTCTGATTCTCTAATCAGA
TATCAGAATTTGAAGCCAAGTAATGACTTATTAAGTGAAGATTTATCCGTAAGTTTATCCATGGATCCAAATCATACATA
TCACAGAGGCAGATCAGATTCCCACTCACCATTGCCTTCAATATCCCCTTCGATGCATTATGGATCGTTGAACTCGAGAA
TGTCTCAAGGCGCCAATGCAAGCCATTTGATTGCAAGAGGCGGTGGGAATTCATCTACTAGTGCCTTGAATAGTAGAAGG
AATTCTTTAGATAAGAGCTCAAACAAGCAGGGTATGTCAGGCTTACCTCCTATTTTTGGTGGAGAGAGTACTTCATATCA
CCACGACAACAAAATACAAAAGTACAACCAATTAGGAGTAGAAGAAGATGATGATGACGAGAATGACCGTTTGCTCAACC
AAATGGGAAACAGTGCTACAAAATTCAAAAGTTCAATATCTCCAAGATCAATTGATAGCATTTCAAGTTCTTTCATAAAA
AGTAGGATACCTATCAGACAACCATACCATTACTCTCAACCAACTACTGCGCCCTTTCAAGCTCAGGCGAAATTTCATAA
ACCTGCAAATAAGTTAATCGATAATGGTAATAGGAGTAATAGTAACAATAACAATCATAATGGGAATGATGCAGTTGGTG
TGATGCATAATGACGAGGATGATCAAGATGATGATCTAGTATTTTTCATGAGTGATATGAACCTTTCTAAAGAAGGTctg
cagAATGTGGTTGTGTCAAGAGAATGCttggataacttcatgaaacaactccttaagttggaagaatcgttaaataagtt
ggaattggagcaaaaggtcacaaataaagaacctaaccacagaGGTGCTTCTGGTGCTGCTTCCGGCGTGTCTAAGGGCG
AAGAGCTGATTAAGGAGAACATGCACATGAAGCTGTACATGGAGGGCACCGTGGACAACCATCACTTCAAGTGCACATCC
GAGGGCGAAGGCAAGCCCTACGAGGGCACCCAGACCATGAGAATCAAGGTGGTCGAGGGCGGCCCTCTCCCCTTCGCCTT
CGACATCCTGGCTACTAGCTTCCTCTACGGCAGCAAGACCTTCATCAACCACACCCAGGGCATCCCCGACTTCTTCAAGC
AGTCCTTCCCTGAGGGCTTCACATGGGAGAGAGTCACCACATACGAAGACGGGGGCGTGCTGACCGCTACCCAGGACACC
AGCCTCCAGGACGGCTGCCTCATCTACAACGTCAAGATCAGAGGGGTGAACTTCACATCCAACGGCCCTGTGATGCAGAA
GAAAACACTCGGCTGGGAGGCCTTCACCGAGACGCTGTACCCCGCTGACGGCGGCCTGGAAGGCAGAAACGACATGGCCC
TGAAGCTCGTGGGCGGGAGCCATCTGATCGCAAACGCCAAGACCACATATAGATCCAAGAAACCCGCTAAGAACCTCAAG
ATGCCTGGCGTCTACTATGTGGACTACAGACTGGAAAGAATCAAGGAGGCCAACAACGAGACCTACGTCGAGCAGCACGA
GGTGGCAGTGGCCAGATACTGCGACCTCCCTAGCAAACTGGGGCACAAGCTTAATTAAgtcgacCTCGAGTCATGTAATT
AGTTATGTCACGCTTACATTCACGCCCTCCCCCCACATCCGCTCTAACCGAAAAGGAAGGAGTTAGACAACCTGAAGTCT
AGGTCCCTATTTATTTTTTTATAGTTATGTTAGTATTAAGAACGTTATTTATATTTCAAATTTTTCTTTTTTTTCTGTAC
AGACGCGTGTACGCATGTAACATTATACTGAAAACCTTGCTTGAGAAGGTTTTGGGACGCTCGAAGGCTTTAATTTGCgg
ccGGTACCCAATTCGCCCTATAGTGAGTCGTATTACGCGCGCTCACTGGCCGTCGTTTTACAACGTCGTGACTGGGAAAA
CCCTGGCGTTACCCAACTTAATCGCCTTGCAGCACATCCCCCTTTCGCCAGCTGGCGTAATAGCGAAGAGGCCCGCACCG
ATCGCCCTTCCCAACAGTTGCGCAGCCTGAATGGCGAATGGCGCGACGCGCCCTGTAGCGGCGCATTAAGCGCGGCGGGT
GTGGTGGTTACGCGCAGCGTGACCGCTACACTTGCCAGCGCCCTAGCGCCCGCTCCTTTCGCTTTCTTCCCTTCCTTTCT
CGCCACGTTCGCCGGCTTTCCCCGTCAAGCTCTAAATCGGGGGCTCCCTTTAGGGTTCCGATTTAGTGCTTTACGGCACC
TCGACCCCAAAAAACTTGATTAGGGTGATGGTTCACGTAGTGGGCCATCGCCCTGATAGACGGTTTTTCGCCCTTTGACG
TTGGAGTCCACGTTCTTTAATAGTGGACTCTTGTTCCAAACTGGAACAACACTCAACCCTATCTCGGTCTATTCTTTTGA
TTTATAAGGGATTTTGCCGATTTCGGCCTATTGGTTAAAAAATGAGCTGATTTAACAAAAATTTAACGCGAATTTTAACA
AAATATTAACGTTTACAATTTCCTGATGCGGTATTTTCTCCTTACGCATCTGTGCGGTATTTCACACCGCATATCGACGG
TCGAGGAGAACTTCTAGTATATCCACATACCTAATATTATTGCCTTATTAAAAATGGAATCCCAACAATTACATCAAAAT
CCACATTCTCTTCAAAATCAATTGTCCTGTACTTCCTTGTTCATGTGTGTTCAAAAACGTTATATTTATAGGATAATTAT
ACTCTATTTCTCAACAAGTAATTGGTTGTTTGGCCGAGCGGTCTAAGGCGCCTGATTCAAGAAATATCTTGACCGCAGTT
AACTGTGGGAATACTCAGGTATCGTAAGATGCAAGAGTTCGAATCTCTTAGCAACCATTATTTTTTTCCTCAACATAACG
AGAACACACAGGGGCGCTATCGCACAGAATCAAATTCGATGACTGGAAATTTTTTGTTAATTTCAGAGGTCGCCTGACGC
ATATACCTTTTTCAACTGAAAAATTGGGAGAAAAAGGAAAGGTGAGAGGCCGGAACCGGCTTTTCATATAGAATAGAGAA
GCGTTCATGACTAAATGCTTGCATCACAATACTTGAAGTTGACAATATTATTTAAGGACCTATTGTTTTTTCCAATAGGT
GGTTAGCAATCGTCTTACTTTCTAACTTTTCTTACCTTTTACATTTCAGCAATATATATATATATTTCAAGGATATACCA
TTCTAATGTCTGCCCCTATGTCTGCCCCTAAGAAGATCGTCGTTTTGCCAGGTGACCACGTTGGTCAAGAAATCACAGCC
GAAGCCATTAAGGTTCTTAAAGCTATTTCTGATGTTCGTTCCAATGTCAAGTTCGATTTCGAAAATCATTTAATTGGTGG
TGCTGCTATCGATGCTACAGGTGTCCCACTTCCAGATGAGGCGCTGGAAGCCTCCAAGAAGGTTGATGCCGTTTTGTTAG
GTGCTGTGGGTGGTCCTAAATGGGGTACCGGTAGTGTTAGACCTGAACAAGGTTTACTAAAAATCCGTAAAGAACTTCAA
TTGTACGCCAACTTAAGACCATGTAACTTTGCATCCGACTCTCTTTTAGACTTATCTCCAATCAAGCCACAATTTGCTAA
AGGTACTGACTTCGTTGTTGTCAGAGAATTAGTGGGAGGTATTTACTTTGGTAAGAGAAAGGAAGACGATGGTGATGGTG
TCGCTTGGGATAGTGAACAATACACCGTTCCAGAAGTGCAAAGAATCACAAGAATGGCCGCTTTCATGGCCCTACAACAT
GAGCCACCATTGCCTATTTGGTCCTTGGATAAAGCTAATGTTTTGGCCTCTTCAAGATTATGGAGAAAAACTGTGGAGGA
AACCATCAAGAACGAATTCCCTACATTGAAGGTTCAACATCAATTGATTGATTCTGCCGCCATGATCCTAGTTAAGAACC
CAACCCACCTAAATGGTATTATAATCACCAGCAACATGTTTGGTGATATCATCTCCGATGAAGCCTCCGTTATCCCAGGT
TCCTTGGGTTTGTTGCCATCTGCGTCCTTGGCCTCTTTGCCAGACAAGAACACCGCATTTGGTTTGTACGAACCATGCCA
CGGTTCTGCTCCAGATTTGCCAAAGAATAAGGTTGACCCTATCGCCACTATCTTGTCTGCTGCAATGATGTTGAAATTGT
CATTGAACTTGCCTGAAGAAGGTAAGGCCATTGAAGATGCAGTTAAAAAGGTTTTGGATGCAGGTATCAGAACTGGTGAT
TTAGGTGGTTCCAACAGTACCACCGAAGTCGGTGATGCTGTCGCCGAAGAAGTTAAGAAAATCCTTGCTTAAAAAGATTC
TCTTTTTTTATGATATTTGTACATAAACTTTATAAATGAAATTCATAATAGAAACGACACGAAATTACAAAATGGAATAT
GTTCATAGGGTAGACGAAACTATATACGCAATCTACATACATTTATCAAGAAGGAGAAAAAGGAGGATAGTAAAGGAATA
CAGGTAAGCAAATTGATACTAATGGCTCAACGTGATAAGGAAAAAGAATTGCACTTTAACATTAATATTGACAAGGAGGA
GGGCACCACACAAAAAGTTAGGTGTAACAGAAAATCATGAAACTACGATTCCTAATTTGATATTGGAGGATTTTCTCTAA
AAAAAAAAAAATACAACAAATAAAAAACACTCAATGACCTGACCATTTGATGGAGTTTAAGTCAATACCTTCTTGAACCA
TTTCCCATAATGGTGAAAGTTCCCTCAAGAATTTTACTCTGTCAGAAACGGCCTTACGACGTAGTCGATATGGTGCACTC
TCAGTACAATCTGCTCTGATGCCGCATAGTTAAGCCAGCCCCGACACCCGCCAACACCCGCTGACGCGCCCTGACGGGCT
TGTCTGCTCCCGGCATCCGCTTACAGACAAGCTGTGACCGTCTCCGGGAGCTGCATGTGTCAGAGGTTTTCACCGTCATC
ACCGAAACGCGCGAATGACGAAAGGGCCTCGTGATACGCCTATTTTTATAGGTTAATGTCATGATAATAATGGTTTCTTA
GGACG
