# Supplementary material for: Spatial control of avidity regulates initiation and progression of selective autophagy
Source: Nat Commun. 2021 Dec 10;12:7194. doi: 10.1038/s41467-021-27420-3 (PMC8664900; doi:10.1038/s41467-021-27420-3)
Supplement: Supplementary file 6 — Supplementary Dataset 3 [file 41467_2021_27420_MOESM6_ESM.zip › Supplementary Data 1 - Plasmid sequence maps/pDH11_promVAC8_Vac8dN-GFP_termCYC1_pRS413.fa]

>pDH11_promVAC8_Vac8dN-GFP_termCYC1_pRS413  (8239 bp)
gatcgcttgcctgtaacttacacgcgcctcgtatcttttaatgatggaataatttgggaatttactctgtgtttatttat
ttttatgttttgtatttggattttagaaagtaaataaagaaggtagaagagttacggaatgaagaaaaaaaaataaacaa
aggtttaaaaaatttcaacaaaaagcgtactttacatatatatttattagacaagaaaagcagattaaatagatatacat
tcgattaacgataagtaaaatgtaaaatcacaggattttcgtgtgtggtcttctacacagacaagatgaaacaattcggc
attaatacctgagagcaggaagagcaagataaaaggtagtatttgttggcgatccccctagagtcttttacatcttcgga
aaacaaaaactattttttctttaatttctttttttactttctatttttaatttatatatttatattaaaaaatttaaatt
ataattatttttatagcacgtgatgaaaaggacccaggtggcacttttcggggaaatgtgcgcggaacccctatttgttt
atttttctaaatacattcaaatatgtatccgctcatgagacaataaccctgataaatgcttcaataatattgaaaaagga
agagtatgagtattcaacatttccgtgtcgcccttattcccttttttgcggcattttgccttcctgtttttgctcaccca
gaaacgctggtgaaagtaaaagatgctgaagatcagttgggtgcacgagtgggttacatcgaactggatctcaacagcgg
taagatccttgagagttttcgccccgaagaacgttttccaatgatgagcacttttaaagttctgctatgtggcgcggtat
tatcccgtattgacgccgggcaagagcaactcggtcgccgcatacactattctcagaatgacttggttgagtactcacca
gtcacagaaaagcatcttacggatggcatgacagtaagagaattatgcagtgctgccataaccatgagtgataacactgc
ggccaacttacttctgacaacgatcggaggaccgaaggagctaaccgcttttttgcacaacatgggggatcatgtaactc
gccttgatcgttgggaaccggagctgaatgaagccataccaaacgacgagcgtgacaccacgatgcctgtagcaatggca
acaacgttgcgcaaactattaactggcgaactacttactctagcttcccggcaacaattaatagactggatggaggcgga
taaagttgcaggaccacttctgcgctcggcccttccggctggctggtttattgctgataaatctggagccggtgagcgtg
ggtctcgcggtatcattgcagcactggggccagatggtaagccctcccgtatcgtagttatctacacgacggggagtcag
gcaactatggatgaacgaaatagacagatcgctgagataggtgcctcactgattaagcattggtaactgtcagaccaagt
ttactcatatatactttagattgatttaaaacttcatttttaatttaaaaggatctaggtgaagatcctttttgataatc
tcatgaccaaaatcccttaacgtgagttttcgttccactgagcgtcagaccccgtagaaaagatcaaaggatcttcttga
gatcctttttttctgcgcgtaatctgctgcttgcaaacaaaaaaaccaccgctaccagcggtggtttgtttgccggatca
agagctaccaactctttttccgaaggtaactggcttcagcagagcgcagataccaaatactgtccttctagtgtagccgt
agttaggccaccacttcaagaactctgtagcaccgcctacatacctcgctctgctaatcctgttaccagtggctgctgcc
agtggcgataagtcgtgtcttaccgggttggactcaagacgatagttaccggataaggcgcagcggtcgggctgaacggg
gggttcgtgcacacagcccagcttggagcgaacgacctacaccgaactgagatacctacagcgtgagctatgagaaagcg
ccacgcttcccgaagggagaaaggcggacaggtatccggtaagcggcagggtcggaacaggagagcgcacgagggagctt
ccagggggaaacgcctggtatctttatagtcctgtcgggtttcgccacctctgacttgagcgtcgatttttgtgatgctc
gtcaggggggcggagcctatggaaaaacgccagcaacgcggcctttttacggttcctggccttttgctggccttttgctc
acatgttctttcctgcgttatcccctgattctgtggataaccgtattaccgcctttgagtgagctgataccgctcgccgc
agccgaacgaccgagcgcagcgagtcagtgagcgaggaagcggaagagcgcccaatacgcaaaccgcctctccccgcgcg
ttggccgattcattaatgcagctggcacgacaggtttcccgactggaaagcgggcagtgagcgcaacgcaattaatgtga
gttaGctcactcattaggcaccccaggctttacactttatgcttccggctcGtatgttgtgtggaattgtgagcggataa
caatttcacacaggaaacagctatgaccatgattacgccaagcgcgcaattaaccctcactaaagggaACAAAAGCTGGa
gctCcaccgcggtgGCGGCCGCGCGCCTATTCACAGAGAACTTCTTTGCGTAAGTTCCAAAACTGTGATCTTTTCGTCAC
TGACGGGTCCCTGCTATTAGATTTGTAAACCAAGAATTACTTTAGCCTAAACTGGATACATACGTATAAGCATACGGTAA
GGAAGTGGGATCTGTAGCGGTAATGCAATAATGTGTTGGCTCTCACAAATATGAAAACTGCGAACATCTATATAATAAGG
TAACGGTATAACAGAAAAATCTGAATAATTTCTCTTTCCCGGGTAATGAGCCCTTAAGGAGGACTCAAAACGAAAAGGAA
AAAAATACGAGTGGAAAGAAAAAATGAACCCTTTCCAGTAATTGATAATAATACAATCATTCATTATTAGAAATATATTA
GTTCTCAATTCAAGGCAGAATAGTGCTGTCATTGTGATCAAATTTTTGTGTGAGTCTGCTTTGCTTTCTGTTTTTTTTTG
TTGACTCGCTGTTCAATCTCCTACTTTTCCTTTTGTTGTTAAAATAAGGTATTATATATTTATACAACCCTATAAAAAGC
AATTAGCCAATTTCCAATCCTACGAAGACAGGAACTGAGCAAACTATAAGGGTGTTCTTTCTTCTGTACTATATATACAT
TTGCAACTACTAGTCCTGCAGGTGCTGGCTCCGCTGCTGGTTCTGGATCCATGCCAATTGCCGATAATGAAAGAGAAGCG
GTGACTTTATTACTAGGGTATTTGGAGGATAAAGACCAATTAGACTTTTACTCTGGTGGTCCACTAAAGGCCCTAACTAC
TTTGGTGTATTCAGATAATCTAAATTTGCAAAGGAGCGCCGCTCTGGCATTCGCAGAAATTACTGAAAAATACGTCCGTC
AGGTCTCTAGAGAGGTACTGGAACCCATCTTAATATTATTACAAAGCCAAGATCCACAGATTCAAGTGGCCGCTTGTGCA
GCCTTGGGTAATTTGGCCGTTAATAATGAAAATAAATTATTAATTGTGGAAATGGGAGGCTTAGAGCCATTAATAAACCA
AATGATGGGTGACAATGTAGAAGTTCAATGTAATGCTGTTGGATGCATTACCAATTTAGCCACAAGGGATGACAATAAAC
ATAAGATTGCTACTTCTGGTGCTTTAATTCCATTGACTAAGCTAGCTAAATCCAAACATATAAGAGTTCAGAGAAATGCT
ACAGGTGCATTATTAAATATGACACATTCTGAGGAAAATAGAAAAGAATTGGTTAATGCAGGTGCTGTGCCTGTATTGGT
ATCTTTACTGTCGTCCACCGATCCTGATGTTCAGTACTATTGTACTACTGCTTTATCAAATATAGCAGTGGATGAAGCCA
ATCGCAAGAAGTTGGCTCAAACTGAGCCAAGATTGGTTTCCAAATTGGTTAGTCTGATGGATTCTCCATCTTCAAGGGTA
AAATGTCAAGCTACTTTGGCTTTACGAAACCTAGCGTCCGATACAAGCTACCAATTAGAAATTGTAAGGGCTGGTGGGTT
GCCTCATTTGGTAAAGTTGATTCAAAGTGATTCTATACCACTGGTTTTGGCTAGTGTGGCATGCATTAGAAACATTTCTA
TTCACCCTCTAAATGAAGGTTTAATTGTTGATGCAGGTTTCTTAAAACCATTAGTAAGATTGTTGGACTATAAGGATTCA
GAAGAAATTCAATGTCACGCCGTATCTACTTTGAGAAATTTGGCTGCATCATCTGAAAAAAACAGAAAAGAGTTCTTCGA
AAGTGGTGCTGTCGAAAAATGTAAGGAACTGGCTCTAGATTCACCTGTTAGTGTTCAAAGTGAAATTTCCGCATGTTTTG
CTATTTTAGCCCTAGCAGATGTCTCCAAATTGGATCTACTGGAAGCAAATATCTTAGATGCTTTAATCCCTATGACTTTT
TCCCAGAACCAAGAAGTTTCTGGTAATGCTGCTGCTGCTTTGGCAAATCTATGTTCAAGAGTGAATAATTATACAAAAAT
TATTGAAGCATGGGATCGTCCGAATGAAGGCATTCGTGGATTTCTGATTAGATTTTTGAAAAGTGACTATGCTACCTTTG
AACACATTGCGCTATGGACAATTTTACAATTGCTAGAAAGTCATAATGATAAAGTGGAAGATTTGGTTAAAAATGATGAC
GACATCATTAACGGAGTGAGAAAAATGGCAGATGTGACCTTTGAGCGTTTACAAAGATCAGGAATTGATGTTAAAAATCC
GGGGAGCAACAACAATCCAAGCTCGAATGATAACAACAGTAATAACAATGACACAGGATCTGAACATCAACCTGTAGAGG
ATGCAAGTTTGGAATTGTATAATATTACTCAACAGATTTTACAATTTTTACAcctgcagGTGGTGAGCAAGGGCGAGGAG
CTGTTCACCGGGGTGGTGCCCATCCTGGTCGAGCTGGACGGCGACGTAAACGGCCACAAGTTCAGCGTGTCCGGCGAGGG
CGAGGGCGATGCCACCTACGGCAAGCTGACCCTGAAGTTCATCTGCACCACCGGCAAGCTGCCCGTGCCCTGGCCCACCC
TCGTGACCACCCTGACCTACGGCGTGCAGTGCTTCAGCCGCTACCCCGACCACATGAAGCAGCACGACTTCTTCAAGTCC
GCCATGCCCGAAGGCTACGTCCAGGAGCGCACCATCTTCTTCAAGGACGACGGCAACTACAAGACCCGCGCCGAGGTGAA
GTTCGAGGGCGACACCCTGGTGAACCGCATCGAGCTGAAGGGCATCGACTTCAAGGAGGACGGCAACATCCTGGGGCACA
AGCTGGAGTACAACTACAACAGCCACAACGTCTATATCATGGCCGACAAGCAGAAGAACGGCATCAAGGTGAACTTCAAG
ATCCGCCACAACATCGAGGACGGCAGCGTGCAGCTCGCCGACCACTACCAGCAGAACACCCCCATCGGCGACGGCCCCGT
GCTGCTGCCCGACAACCACTACCTGAGCACCCAGTCCGCCCTGAGCAAAGACCCCAACGAGAAGCGCGATCACATGGTCC
TGCTGGAGTTCGTGACCGCCGCCGGGATCACTCTCGGCATGGACGAGCTGTACAAGAGATCCTAAgtcgaCCTCGAGTCA
TGTAATTAGTTATgtcacgcttacattcacgccctccccccacatccgctctaaccgaaaaggaaggagttagacaacct
gaagtctaggtccctatttatttttttatagttatgttagtattaagaacgttatttatatttcaaatttttcttttttt
tctgtacagacgcgtgtacgcatgtaacattatactgaaaaccttgcttgagaaggttttgggacgctcgaaggctttaa
tttgcggccggtacccaattcgccctatagtgagtcgtattacgcgcgctcactggccgtcgttttacaacgtcgtgact
gggaaaaccctggcgttacccaacttaatcgccttgcagcacatccccctttcgccagctggcgtaatagcgaagaggcc
cgcaccgatcgcccttcccaacagttgcgcagcctgaatggcgaatggcgcgacgcgccctgtagcggcgcattaagcgc
ggcgggtgtggtggttacgcgcagcgtgaccgctacacttgccagcgccctagcgcccgctcctttcgctttcttccctt
cctttctcgccacgttcgccggctttccccgtcaagctctaaatcgggggctccctttagggttccgatttagtgcttta
cggcacctcgaccccaaaaaacttgattagggtgatggttcacgtagtgggccatcgccctgatagacggtttttcgccc
tttgacgttggagtccacgttctttaatagtggactcttgttccaaactggaacaacactcaaccctatctcggtctatt
cttttgatttataagggattttgccgatttcggcctattggttaaaaaatgagctgatttaacaaaaatttaacgcgaat
tttaacaaaatattaacgtttacaatttcctgatgcggtattttctccttacgcatctgtgcggtatttcacaccgcata
gatccgtcgagttcaagagaaaaaaaaagaaaaagcaaaaagaaaaaaggaaagcgcgcctcgttcagaatgacacgtat
agaatgatgcattaccttgtcatcttcagtatcatactgttcgtatacatacttactgacattcataggtatacatatat
acacatgtatatatatcgtatgctgcagctttaaataatcggtgtcactacataagaacacctttggtggagggaacatc
gttggtaccattgggcgaggtggcttctcttatggcaaccgcaagagccttgaacgcactctcactacggtgatgatcat
tcttgcctcgcagacaatcaacgtggagggtaattctgctagcctctgcaaagctttcaagaaaatgcgggatcatctcg
caagagagatctcctactttctccctttgcaaaccaagttcgacaactgcgtacggcctgttcgaaagatctaccaccgc
tctggaaagtgcctcatccaaaggcgcaaatcctgatccaaacctttttactccacgcgccagtagggcctctttaaaag
cttgaccgagagcaatcccgcagtcttcagtggtgtgatggtcgtctatgtgtaagtcaccaatgcactcaacgattagc
gaccagccggaatgcttggccagagcatgtatcatatggtccagaaaccctatacctgtgtggacgttaatcacttgcga
ttgtgtggcctgttctgctactgcttctgcctctttttctgggaagatcgagtgctctatcgctaggggaccacccttta
aagagatcgcaatctgaatcttggtttcatttgtaatacgctttactagggctttctgctctgtcatctttgccttcgtt
tatcttgcctgctcattttttagtatattcttcgaagaaatcacattactttatataatgtataattcattatgtgataa
tgccaatcgctaagaaaaaaaaagagtcatccgctaggggaaaaaaaaaaatgaaaatcattaccgaggcataaaaaaat
atagagtgtactagaggaggccaagagtaatagaaaaagaaaattgcgggaaaggactgtgttatgacttccctgactaa
tgccgtgttcaaacgatacctggcagtgactcctagcgctcaccaagctcttaaaacgggaatttatggtgcactctcag
tacaatctgctctgatgccgcatagttaagccagccccgacacccgccaacacgcgctgacgcgccctgacgggcttgtc
tgctcccggcatccgcttacagacaagctgtgaccgtctccgggagctgcatgtgtcagaggttttcaccgtcatcaccg
aaacgcgcgagacgaaagggcctcgtgatacgcctatttttataggttaatgtcatgataataatggtttcttaggacg
