# Supplementary material for: Spatial control of avidity regulates initiation and progression of selective autophagy
Source: Nat Commun. 2021 Dec 10;12:7194. doi: 10.1038/s41467-021-27420-3 (PMC8664900; doi:10.1038/s41467-021-27420-3)
Supplement: Supplementary file 6 — Supplementary Dataset 3 [file 41467_2021_27420_MOESM6_ESM.zip › Supplementary Data 1 - Plasmid sequence maps/pML35_promTDH3_Atg11-mTagBFP2-yNS_termCYC1_pRS415.fa]

>pML35_promTDH3_Atg11-mTagBFP2-yNS_termCYC1_pRS415  (11,899 bp)
gatcgcttgcctgtaacttacacgcgcctcgtatcttttaatgatggaataatttgggaatttactctgtgtttatttat
ttttatgttttgtatttggattttagaaagtaaataaagaaggtagaagagttacggaatgaagaaaaaaaaataaacaa
aggtttaaaaaatttcaacaaaaagcgtactttacatatatatttattagacaagaaaagcagattaaatagatatacat
tcgattaacgataagtaaaatgtaaaatcacaggattttcgtgtgtggtcttctacacagacaagatgaaacaattcggc
attaatacctgagagcaggaagagcaagataaaaggtagtatttgttggcgatccccctagagtcttttacatcttcgga
aaacaaaaactattttttctttaatttctttttttactttctatttttaatttatatatttatattaaaaaatttaaatt
ataattatttttatagcacgtgatgaaaaggacccaggtggcacttttcggggaaatgtgcgcggaacccctatttgttt
atttttctaaatacattcaaatatgtatccgctcatgagacaataaccctgataaatgcttcaataatattgaaaaagga
agagtatgagtattcaacatttccgtgtcgcccttattcccttttttgcggcattttgccttcctgtttttgctcaccca
gaaacgctggtgaaagtaaaagatgctgaagatcagttgggtgcacgagtgggttacatcgaactggatctcaacagcgg
taagatccttgagagttttcgccccgaagaacgttttccaatgatgagcacttttaaagttctgctatgtggcgcggtat
tatcccgtattgacgccgggcaagagcaactcggtcgccgcatacactattctcagaatgacttggttgagtactcacca
gtcacagaaaagcatcttacggatggcatgacagtaagagaattatgcagtgctgccataaccatgagtgataacactgc
ggccaacttacttctgacaacgatcggaggaccgaaggagctaaccgcttttttgcacaacatgggggatcatgtaactc
gccttgatcgttgggaaccggagctgaatgaagccataccaaacgacgagcgtgacaccacgatgcctgtagcaatggca
acaacgttgcgcaaactattaactggcgaactacttactctagcttcccggcaacaattaatagactggatggaggcgga
taaagttgcaggaccacttctgcgctcggcccttccggctggctggtttattgctgataaatctggagccggtgagcgtg
ggtctcgcggtatcattgcagcactggggccagatggtaagccctcccgtatcgtagttatctacacgacggggagtcag
gcaactatggatgaacgaaatagacagatcgctgagataggtgcctcactgattaagcattggtaactgtcagaccaagt
ttactcatatatactttagattgatttaaaacttcatttttaatttaaaaggatctaggtgaagatcctttttgataatc
tcatgaccaaaatcccttaacgtgagttttcgttccactgagcgtcagaccccgtagaaaagatcaaaggatcttcttga
gatcctttttttctgcgcgtaatctgctgcttgcaaacaaaaaaaccaccgctaccagcggtggtttgtttgccggatca
agagctaccaactctttttccgaaggtaactggcttcagcagagcgcagataccaaatactgtccttctagtgtagccgt
agttaggccaccacttcaagaactctgtagcaccgcctacatacctcgctctgctaatcctgttaccagtggctgctgcc
agtggcgataagtcgtgtcttaccgggttggactcaagacgatagttaccggataaggcgcagcggtcgggctgaacggg
gggttcgtgcacacagcccagcttggagcgaacgacctacaccgaactgagatacctacagcgtgagctatgagaaagcg
ccacgcttcccgaagggagaaaggcggacaggtatccggtaagcggcagggtcggaacaggagagcgcacgagggagctt
ccagggggaaacgcctggtatctttatagtcctgtcgggtttcgccacctctgacttgagcgtcgatttttgtgatgctc
gtcaggggggcggagcctatggaaaaacgccagcaacgcggcctttttacggttcctggccttttgctggccttttgctc
acatgttctttcctgcgttatcccctgattctgtggataaccgtattaccgcctttgagtgagctgataccgctcgccgc
agccgaacgaccgagcgcagcgagtcagtgagcgaggaagcggaagagcgcccaatacgcaaaccgcctctccccgcgcg
ttggccgattcattaatgcagctggcacgacaggtttcccgactggaaagcgggcagtgagcgcaacgcaattaatgtga
gttacctcactcattaggcaccccaggctttacactttatgcttccggctcctatgttgtgtggaattgtgagcggataa
caatttcacacaggaaacagctatgaccatgattacgccaagcgcgcaattaaccctcactaaagggaacaaaagctgga
gctcagtttatcattatcaatactcgccatttcaaagaatacgtaaataattaatagtagtgattttcctaactttattt
agtcaaaaaattagccttttaattctgctgtaacccgtacatgcccaaaatagggggcgggttacacagaatatataaca
tcgtaggtgtctgggtgaacagtttattcctggcatccactaaatataatggagcccgctttttaagctggcatccagaa
aaaaaaagaatcccagcaccaaaatattgttttcttcaccaaccatcagttcataggtccattctcttagcgcaactaca
gagaacaggggcacaaacaggcaaaaaacgggcacaacctcaatggagtgatgcaacctgcctggagtaaatgatgacac
aaggcaattgacccacgcatgtatctatctcattttcttacaccttctattaccttctgctctctctgatttggaaaaag
ctgaaaaaaaaggttgaaaccagttccctgaaattattcccctacttgactaataagtatataaagacggtaggtattga
ttgtaattctgtaaatctatttcttaaacttcttaaattctacttttatagttagtcttttttttagttttaaaacacca
gaacttagtttcgacggattctagaactagtggatcCATGGCAGACGCTGATGAATATAGCACTGCACCTACCCAGCAAG
AAATAACACCACTGCAGACAACAGCCACTATCATAAATGCAATATCTGGAGAATGTATAACTACGAATGTTGATTTTTTC
GTTTCCCTGGACAAATTTAAACAGTTCATTGCTAGGAAATGGAAGATTCCTCCCGATCAGCTGCTGATTCTACTACCTTA
TGGTAACAAACTAAAACCGTCGATGTTTAAAGAGCTGCTTATTAATAGGTCTTTTACTCTAAATGATTTTTACGTTTACG
ACAGACGACTATTCTCACTTGTTAGTAAACCGACACCAACAAATCTTTTAACGTCTAAGGATTCTAATCCCATGAACTCC
CCTAATTCCAACGACTTGACAGAGACTCTGGAATATTTAATTAAGAATAGTCATATATCTCAATACCAAGGTAGCGATAC
TATTATGATCAAGCCTATGCCCTCGCCTTTGGAGGACGCAGACGTAGATCTTTCGCGTTTAAATTACCATTCCGTAACTA
GCTTACTGACGACGAACCTTGGTTGGCTAAGCGCTTTAGAAATAGATGTACATTATTTTAAGAGCCTCATACCAGACATA
ATAGCCCATATTAAGCGTATTTTTGATGGCTTAACCGTTTGCTCACAATATTTGAAGCTGTACTGCTTTGATGTAGAAAG
TTTGTATAACTCAAACGTTCAATTTTTAAATCAGCTGGTAGACAATGGTATGACTTCAAAATGGGAAAAATGCTTCAATG
ACACCTTGAGTAAGTTGACTGCTTTAGAGGGTGATTCTTTACAAAAGTTCATTAATATTGAATCTCTCCTGGAGAACGAA
AAATCTGTAAAGATTCTAAATCATTCAATCAATGGTAAGCTGAATAAAATTAAGAGGGAAATTGACGAAAATGCAAGTTT
TAGAGATATTATAACAGTAAACATCGATCGACTGCGGCAAATGTTTACCCCGAATGAATCTAAATTCGAGCTTGAAGACC
AAATGGCAGAGAGCTTTGAGGTACTGGTATCAGAAATGCGAACAAGAAGCAGAAATGTACTTGATAAAGAAGAAGAAGAA
TTCAATAGTCAAGAATTTTTGAAAAGCATGAATGTGATGTTGGAAAAGGATAAAAAAGAATCAGTGAAAACTCTCTTCAC
TATATCACAAGCGCTGTATTCACAAATAGGAGAACTAATAGATTTAAAAAAAAGTCTACAAAAGCATGCAGTAGCCATTT
TGGGTAACATAGCATTCACCCAGATGGAAATCCTAGGTATTAAAAGACTATTATTGAATGAATGTAATAAAGATTTAGAG
CTATACAAGAAATATGAGGTAGAATTTGCACAGGTAGAAGATTTGCCTCTGATATATGGGCTTTATTTAATCGAAAAATA
TCGTAGGCTATCATGGTTCCAACAAATTTTGTCATTTATCTCAAATTTTAATCAAGATTTAGAGTTGTTCAAACAAAATG
AATTACGAACAAGAAATAAATGGGTTAAAAATTTCGGTTCCATCGCGACTGTTTTTTGCGAAGATCTATTGTCTTCCTCT
GATTTCAAACGTCTAAACGAATATCACTCTCATACTTCTCCACCAAATGAAGATGAGGAAGATGAAAATGAGAATTCTAT
AGCAAATTACCGCCAAGACCTGGTAAAAGTATCGCAAGCCATTGATAATTATATGACGCAAATTAAAGAAACAGATGTTT
CTGAACCGATCATTGATCTACTTTCGAAAACACTTTTTGAGACGAAGAGATTTCATATAATATATTCCAATTTCAAAAAT
AATAACAATAATAGTTCTAATGGCAATAGCATTTCCCCTGAAGGGTCTATTGCCTTGAAAAGTGATGATGTAGTCAAAGG
ATACAAAACAAGAATAAAAAAATTAGAATCGCTATTACATGAGTTTCAATATTCCGACATAGGCCATTGGCCTCAAGGTG
TTCTCAATACCCATCTTAAGCCATTTCGTGGTTCTGCTACGAGTATAAACAAGAAGAAATTCCTGGGAGCATCTGTATTA
CTAGAGCCTGCCAATATTTCTGAAGTGAACATTGATAGTGTTTCGCAAGCTAATAATCATCAAATTCAAGAGTTAGAGAG
TAATGTGGATGATCTATTACACCAACTTCAACTATTGAAAGAAGAAAATAATCGAAAATCAATGCAAATTTCGGAAATGG
GGAAAAAAATAAGTGATCTAGAGGTGGAGAAGACAGCTTATCGCGAAACTTTGACTAATTTGAATCAAGAATTGGCAAGG
TTAACTAATGAAGAACAATCGCATAGAACTGAAATTTTTACCCTCAATGCCTCTTTCAAAAAGCAATTGAATGATATAAT
TAGCCAAGACAATGAAAAGATAGAAAAGCTAACAGGTGACTATGATGATGTTAGCAAATCGAGGGAACGATTGCAAATGG
ATCTGGATGAATCTAATAAGAAGCATGAACAAGAGGTCAATTTGTTGAAGGCTGATATTGAAAGGCTCGGTAAACAAATT
GTGACTTCAGAGAAAAGTTACGCTGAGACTAACTCAAGCTCGATGGAAAAAGGTGAGAAATTCGAAACCATTCCTCTTGC
TGAGGACCCAGGTAGGGAAAACCAGATATCTGCATACACACAGACTCTGCAAGATAGAATATTTGATATAATATCGACAA
ATATTTTCATTTTGGAGAACATTGGGTTGCTGTTAACCTTCGACAATAATAATAACATCCAAATTAGACGAGTCAAGGGA
TTGAAAAAGGGAACCGCCCAAAGTAATATACTGGATGAAAGCACACAAATGCTGGACGCACATGATAATTCTCTAATAAA
AAGTCCGGTTTTCCAGAAATTGAAAGATGAGTATGAATTAATAAAGTCAGTTGCCAATGGATCTGAAAAGGATACACAGC
AAAGCATTTTTCTGGGGAATATCACTCAATTATATGACAATAAGCTTTATGAAGTTGCCGTTATCAGGAGATTCAAGGAT
ATTGAGACCTTGGCCAAAAAATTAACTAAAGAAAATAAGATCAAGAGAACGCTATTGGAGAGATTCCAAAGGGAAAAGGT
GACTTTGAGGAACTTTCAAATTGGCGATTTAGCATTATTTTTGCCAACACGAGAAAACGTTAATTCTGTCGGGTCTATGT
CGTCTTCCACCTCATCATTGAGCTCATCATTTTCATCTGTTGATTTATCAACTCCACCGCCTTTGGATGCTATGTCTATA
CAATCGTCTCCCTCGGTGATACATAGTAATGTAATCAATCAAGCCAGTATATCTGGCAGGGACAAGAATAAACTGATGAG
GCCTTGGGCTGCATTTACAGCTTTTGAAGAAAGCACAAGATATTTTTTAAAGGACGAAAAAGGATTGACGAAGGGGAAAG
AATGGTTTGTAGGCAGAATTGTCACTTTGGAACATTTCGTAGCAGATAGCCCCTCTAATAATCCATTTAGACTACCAAAG
GGCTCAGTTTGGTTTCAGGTCACTGCGGTTGTGGTTTCATACCAGGGAGTTTGgatcccccgggaaaaaATGGCAAGCGT
GTCTAAGGGCGAAGAGCTGATTAAGGAGAACATGCACATGAAGCTGTACATGGAGGGCACCGTGGACAACCATCACTTCA
AGTGCACATCCGAGGGCGAAGGCAAGCCCTACGAGGGCACCCAGACCATGAGAATCAAGGTGGTCGAGGGCGGCCCTCTC
CCCTTCGCCTTCGACATCCTGGCTACTAGCTTCCTCTACGGCAGCAAGACCTTCATCAACCACACCCAGGGCATCCCCGA
CTTCTTCAAGCAGTCCTTCCCTGAGGGCTTCACATGGGAGAGAGTCACCACATACGAAGACGGGGGCGTGCTGACCGCTA
CCCAGGACACCAGCCTCCAGGACGGCTGCCTCATCTACAACGTCAAGATCAGAGGGGTGAACTTCACATCCAACGGCCCT
GTGATGCAGAAGAAAACACTCGGCTGGGAGGCCTTCACCGAGACGCTGTACCCCGCTGACGGCGGCCTGGAAGGCAGAAA
CGACATGGCCCTGAAGCTCGTGGGCGGGAGCCATCTGATCGCAAACGCCAAGACCACATATAGATCCAAGAAACCCGCTA
AGAACCTCAAGATGCCTGGCGTCTACTATGTGGACTACAGACTGGAAAGAATCAAGGAGGCCAACAACGAGACCTACGTC
GAGCAGCACGAGGTGGCAGTGGCCAGATACTGCGACCTCCCTAGCAAACTGGGGCACAAGCTTAATcctgcaggaatgtc
cagtgacatggtagacgggattaaactacagttggacgcatctagacagtgtcatgagtgtcccgtgttgcagcagaaag
tagttgagttggaaaaacagattatcatgcagaagtccattcagtcagatcctaccccaatggcgctgcaaccactgtta
tctcagttgcgtgaactgtctagtgaggtcacccgactccagatggagttaagtcggactcagtccctgaatgctcagtt
ggaagcggatgctaagtcagctcaagcatgtagtctggatatgtatttgagacaccacacctgcattaatggtcatacaa
aagaagatgaactgcttgatgctgtacgtgtcgctccagatgtgaggaaagaaatcatggaaaagaggggcgaagtgaga
aggggctggtgcgaacgtatctctaaggaagcggctgccaaatgccaaactgttattgatgacttgactcagatgaatgg
aaagcaggcacgagagataacagaattacgcgagtcagccgagaattatgagaagcagattgcggaattggtgggcacta
ttactcaaaaccagatgacgtatcagcaagagctacaagctttggtagcgaagaatgtggaactggatacgatgaaccaa
cgtcaggctaaatcattgcgtattactccctcccttctatcagccactcctatcgattcagtcgacggcgctgctgacct
gattgatttctccgttccaactgatgagctgtaaggggggctcgagtcatgtaattagttatgtcacgcttacattcacg
ccctccccccacatccgctctaaccgaaaaggaaggagttagacaacctgaagtctaggtccctatttatttttttatag
ttatgttagtattaagaacgttatttatatttcaaatttttcttttttttctgtacagacgcgtgtacgcatgtaacatt
atactgaaaaccttgcttgagaaggttttgggacgctcgaaggctttaatttGCggccggtacccaattcgccctatagt
gagtcgtattacgcgcgctcactggccgtcgttttacaacgtcgtgactgggaaaaccctggcgttacccaacttaatcg
ccttgcagcacatccccctttcgccagctggcgtaatagcgaagaggcccgcaccgatcgcccttcccaacagttgcgca
gcctgaatggcgaatggcgcgacgcgccctgtagcggcgcattaagcgcggcgggtgtggtggttacgcgcagcgtgacc
gctacacttgccagcgccctagcgcccgctcctttcgctttcttcccttcctttctcgccacgttcgccggctttccccg
tcaagctctaaatcgggggctccctttagggttccgatttagtgctttacggcacctcgaccccaaaaaacttgattagg
gtgatggttcacgtagtgggccatcgccctgatagacggtttttcgccctttgacgttggagtccacgttctttaatagt
ggactcttgttccaaactggaacaacactcaaccctatctcggtctattcttttgatttataagggattttgccgatttc
ggcctattggttaaaaaatgagctgatttaacaaaaatttaacgcgaattttaacaaaatattaacgtttacaatttcct
gatgcggtattttctccttacgcatctgtgcggtatttcacaccgcatatcgacggtcgaggagaacttctagtatatcc
acatacctaatattattgccttattaaaaatggaatcccaacaattacatcaaaatccacattctcttcaaaatcaattg
tcctgtacttccttgttcatgtgtgttcaaaaacgttatatttataggataattatactctatttctcaacaagtaattg
gttgtttggccgagcggtctaaggcgcctgattcaagaaatatcttgaccgcagttaactgtgggaatactcaggtatcg
taagatgcaagagttcgaatctcttagcaaccattatttttttcctcaacataacgagaacacacaggggcgctatcgca
cagaatcaaattcgatgactggaaattttttgttaatttcagaggtcgcctgacgcatatacctttttcaactgaaaaat
tgggagaaaaaggaaaggtgagaggccggaaccggcttttcatatagaatagagaagcgttcatgactaaatgcttgcat
cacaatacttgaagttgacaatattatttaaggacctattgttttttccaataggtggttagcaatcgtcttactttcta
acttttcttaccttttacatttcagcaatatatatatatatttcaaggatataccattctaatgtctgcccctatgtctg
cccctaagaagatcgtcgttttgccaggtgaccacgttggtcaagaaatcacagccgaagccattaaggttcttaaagct
atttctgatgttcgttccaatgtcaagttcgatttcgaaaatcatttaattggtggtgctgctatcgatgctacaggtgt
cccacttccagatgaggcgctggaagcctccaagaaggttgatgccgttttgttaggtgctgtgggtggtcctaaatggg
gtaccggtagtgttagacctgaacaaggtttactaaaaatccgtaaagaacttcaattgtacgccaacttaagaccatgt
aactttgcatccgactctcttttagacttatctccaatcaagccacaatttgctaaaggtactgacttcgttgttgtcag
agaattagtgggaggtatttactttggtaagagaaaggaagacgatggtgatggtgtcgcttgggatagtgaacaataca
ccgttccagaagtgcaaagaatcacaagaatggccgctttcatggccctacaacatgagccaccattgcctatttggtcc
ttggataaagctaatgttttggcctcttcaagattatggagaaaaactgtggaggaaaccatcaagaacgaattccctac
attgaaggttcaacatcaattgattgattctgccgccatgatcctagttaagaacccaacccacctaaatggtattataa
tcaccagcaacatgtttggtgatatcatctccgatgaagcctccgttatcccaggttccttgggtttgttgccatctgcg
tccttggcctctttgccagacaagaacaccgcatttggtttgtacgaaccatgccacggttctgctccagatttgccaaa
gaataaggttgaccctatcgccactatcttgtctgctgcaatgatgttgaaattgtcattgaacttgcctgaagaaggta
aggccattgaagatgcagttaaaaaggttttggatgcaggtatcagaactggtgatttaggtggttccaacagtaccacc
gaagtcggtgatgctgtcgccgaagaagttaagaaaatccttgcttaaaaagattctctttttttatgatatttgtacat
aaactttataaatgaaattcataatagaaacgacacgaaattacaaaatggaatatgttcatagggtagacgaaactata
tacgcaatctacatacatttatcaagaaggagaaaaaggaggatagtaaaggaatacaggtaagcaaattgatactaatg
gctcaacgtgataaggaaaaagaattgcactttaacattaatattgacaaggaggagggcaccacacaaaaagttaggtg
taacagaaaatcatgaaactacgattcctaatttgatattggaggattttctctaaaaaaaaaaaaatacaacaaataaa
aaacactcaatgacctgaccatttgatggagtttaagtcaataccttcttgaaccatttcccataatggtgaaagttccc
tcaagaattttactctgtcagaaacggccttacgacgtagtcgatatggtgcactctcagtacaatctgctctgatgccg
catagttaagccagccccgacacccgccaacacccgctgacgcgccctgacgggcttgtctgctcccggcatccgcttac
agacaagctgtgaccgtctccgggagctgcatgtgtcagaggttttcaccgtcatcaccgaaacgcgcgagacgaaaggg
cctcgtgatacgcctatttttataggttaatgtcatgataataatggtttcttaggacg
