# Supplementary material for: Spatial control of avidity regulates initiation and progression of selective autophagy
Source: Nat Commun. 2021 Dec 10;12:7194. doi: 10.1038/s41467-021-27420-3 (PMC8664900; doi:10.1038/s41467-021-27420-3)
Supplement: Supplementary file 6 — Supplementary Dataset 3 [file 41467_2021_27420_MOESM6_ESM.zip › Supplementary Data 1 - Plasmid sequence maps/pDH10_promVAC8_ot-Vac8dN-GFP_termCYC1_pRS413.fa]

>pDH10_promVAC8_ot-Vac8dN-GFP_termCYC1_pRS413  (8356 bp)
gatcgcttgcctgtaacttacacgcgcctcgtatcttttaatgatggaataatttgggaatttactctgtgtttatttat
ttttatgttttgtatttggattttagaaagtaaataaagaaggtagaagagttacggaatgaagaaaaaaaaataaacaa
aggtttaaaaaatttcaacaaaaagcgtactttacatatatatttattagacaagaaaagcagattaaatagatatacat
tcgattaacgataagtaaaatgtaaaatcacaggattttcgtgtgtggtcttctacacagacaagatgaaacaattcggc
attaatacctgagagcaggaagagcaagataaaaggtagtatttgttggcgatccccctagagtcttttacatcttcgga
aaacaaaaactattttttctttaatttctttttttactttctatttttaatttatatatttatattaaaaaatttaaatt
ataattatttttatagcacgtgatgaaaaggacccaggtggcacttttcggggaaatgtgcgcggaacccctatttgttt
atttttctaaatacattcaaatatgtatccgctcatgagacaataaccctgataaatgcttcaataatattgaaaaagga
agagtatgagtattcaacatttccgtgtcgcccttattcccttttttgcggcattttgccttcctgtttttgctcaccca
gaaacgctggtgaaagtaaaagatgctgaagatcagttgggtgcacgagtgggttacatcgaactggatctcaacagcgg
taagatccttgagagttttcgccccgaagaacgttttccaatgatgagcacttttaaagttctgctatgtggcgcggtat
tatcccgtattgacgccgggcaagagcaactcggtcgccgcatacactattctcagaatgacttggttgagtactcacca
gtcacagaaaagcatcttacggatggcatgacagtaagagaattatgcagtgctgccataaccatgagtgataacactgc
ggccaacttacttctgacaacgatcggaggaccgaaggagctaaccgcttttttgcacaacatgggggatcatgtaactc
gccttgatcgttgggaaccggagctgaatgaagccataccaaacgacgagcgtgacaccacgatgcctgtagcaatggca
acaacgttgcgcaaactattaactggcgaactacttactctagcttcccggcaacaattaatagactggatggaggcgga
taaagttgcaggaccacttctgcgctcggcccttccggctggctggtttattgctgataaatctggagccggtgagcgtg
ggtctcgcggtatcattgcagcactggggccagatggtaagccctcccgtatcgtagttatctacacgacggggagtcag
gcaactatggatgaacgaaatagacagatcgctgagataggtgcctcactgattaagcattggtaactgtcagaccaagt
ttactcatatatactttagattgatttaaaacttcatttttaatttaaaaggatctaggtgaagatcctttttgataatc
tcatgaccaaaatcccttaacgtgagttttcgttccactgagcgtcagaccccgtagaaaagatcaaaggatcttcttga
gatcctttttttctgcgcgtaatctgctgcttgcaaacaaaaaaaccaccgctaccagcggtggtttgtttgccggatca
agagctaccaactctttttccgaaggtaactggcttcagcagagcgcagataccaaatactgtccttctagtgtagccgt
agttaggccaccacttcaagaactctgtagcaccgcctacatacctcgctctgctaatcctgttaccagtggctgctgcc
agtggcgataagtcgtgtcttaccgggttggactcaagacgatagttaccggataaggcgcagcggtcgggctgaacggg
gggttcgtgcacacagcccagcttggagcgaacgacctacaccgaactgagatacctacagcgtgagctatgagaaagcg
ccacgcttcccgaagggagaaaggcggacaggtatccggtaagcggcagggtcggaacaggagagcgcacgagggagctt
ccagggggaaacgcctggtatctttatagtcctgtcgggtttcgccacctctgacttgagcgtcgatttttgtgatgctc
gtcaggggggcggagcctatggaaaaacgccagcaacgcggcctttttacggttcctggccttttgctggccttttgctc
acatgttctttcctgcgttatcccctgattctgtggataaccgtattaccgcctttgagtgagctgataccgctcgccgc
agccgaacgaccgagcgcagcgagtcagtgagcgaggaagcggaagagcgcccaatacgcaaaccgcctctccccgcgcg
ttggccgattcattaatgcagctggcacgacaggtttcccgactggaaagcgggcagtgagcgcaacgcaattaatgtga
gttaGctcactcattaggcaccccaggctttacactttatgcttccggctcGtatgttgtgtggaattgtgagcggataa
caatttcacacaggaaacagctatgaccatgattacgccaagcgcgcaattaaccctcactaaagggaACAAAAGCTGGa
gctCcaccgcggtgGCGGCCGCGCGCCTATTCACAGAGAACTTCTTTGCGTAAGTTCCAAAACTGTGATCTTTTCGTCAC
TGACGGGTCCCTGCTATTAGATTTGTAAACCAAGAATTACTTTAGCCTAAACTGGATACATACGTATAAGCATACGGTAA
GGAAGTGGGATCTGTAGCGGTAATGCAATAATGTGTTGGCTCTCACAAATATGAAAACTGCGAACATCTATATAATAAGG
TAACGGTATAACAGAAAAATCTGAATAATTTCTCTTTCCCGGGTAATGAGCCCTTAAGGAGGACTCAAAACGAAAAGGAA
AAAAATACGAGTGGAAAGAAAAAATGAACCCTTTCCAGTAATTGATAATAATACAATCATTCATTATTAGAAATATATTA
GTTCTCAATTCAAGGCAGAATAGTGCTGTCATTGTGATCAAATTTTTGTGTGAGTCTGCTTTGCTTTCTGTTTTTTTTTG
TTGACTCGCTGTTCAATCTCCTACTTTTCCTTTTGTTGTTAAAATAAGGTATTATATATTTATACAACCCTATAAAAAGC
AATTAGCCAATTTCCAATCCTACGAAGACAGGAACTGAGCAAACTATAAGGGTGTTCTTTCTTCTGTACTATATATACAT
TTGCAACTACTAGTATGaatgtggttgtgtcaagagaatgcttggataacttcatgaaacaactccttaagttggaagaa
tcgttaaataagttggaattggagcaaaaggtcacaaataaagaacctaaccacagaGGTGCTGGCTCCGCTGCTGGTTC
TGGATCCATGCCAATTGCCGATAATGAAAGAGAAGCGGTGACTTTATTACTAGGGTATTTGGAGGATAAAGACCAATTAG
ACTTTTACTCTGGTGGTCCACTAAAGGCCCTAACTACTTTGGTGTATTCAGATAATCTAAATTTGCAAAGGAGCGCCGCT
CTGGCATTCGCAGAAATTACTGAAAAATACGTCCGTCAGGTCTCTAGAGAGGTACTGGAACCCATCTTAATATTATTACA
AAGCCAAGATCCACAGATTCAAGTGGCCGCTTGTGCAGCCTTGGGTAATTTGGCCGTTAATAATGAAAATAAATTATTAA
TTGTGGAAATGGGAGGCTTAGAGCCATTAATAAACCAAATGATGGGTGACAATGTAGAAGTTCAATGTAATGCTGTTGGA
TGCATTACCAATTTAGCCACAAGGGATGACAATAAACATAAGATTGCTACTTCTGGTGCTTTAATTCCATTGACTAAGCT
AGCTAAATCCAAACATATAAGAGTTCAGAGAAATGCTACAGGTGCATTATTAAATATGACACATTCTGAGGAAAATAGAA
AAGAATTGGTTAATGCAGGTGCTGTGCCTGTATTGGTATCTTTACTGTCGTCCACCGATCCTGATGTTCAGTACTATTGT
ACTACTGCTTTATCAAATATAGCAGTGGATGAAGCCAATCGCAAGAAGTTGGCTCAAACTGAGCCAAGATTGGTTTCCAA
ATTGGTTAGTCTGATGGATTCTCCATCTTCAAGGGTAAAATGTCAAGCTACTTTGGCTTTACGAAACCTAGCGTCCGATA
CAAGCTACCAATTAGAAATTGTAAGGGCTGGTGGGTTGCCTCATTTGGTAAAGTTGATTCAAAGTGATTCTATACCACTG
GTTTTGGCTAGTGTGGCATGCATTAGAAACATTTCTATTCACCCTCTAAATGAAGGTTTAATTGTTGATGCAGGTTTCTT
AAAACCATTAGTAAGATTGTTGGACTATAAGGATTCAGAAGAAATTCAATGTCACGCCGTATCTACTTTGAGAAATTTGG
CTGCATCATCTGAAAAAAACAGAAAAGAGTTCTTCGAAAGTGGTGCTGTCGAAAAATGTAAGGAACTGGCTCTAGATTCA
CCTGTTAGTGTTCAAAGTGAAATTTCCGCATGTTTTGCTATTTTAGCCCTAGCAGATGTCTCCAAATTGGATCTACTGGA
AGCAAATATCTTAGATGCTTTAATCCCTATGACTTTTTCCCAGAACCAAGAAGTTTCTGGTAATGCTGCTGCTGCTTTGG
CAAATCTATGTTCAAGAGTGAATAATTATACAAAAATTATTGAAGCATGGGATCGTCCGAATGAAGGCATTCGTGGATTT
CTGATTAGATTTTTGAAAAGTGACTATGCTACCTTTGAACACATTGCGCTATGGACAATTTTACAATTGCTAGAAAGTCA
TAATGATAAAGTGGAAGATTTGGTTAAAAATGATGACGACATCATTAACGGAGTGAGAAAAATGGCAGATGTGACCTTTG
AGCGTTTACAAAGATCAGGAATTGATGTTAAAAATCCGGGGAGCAACAACAATCCAAGCTCGAATGATAACAACAGTAAT
AACAATGACACAGGATCTGAACATCAACCTGTAGAGGATGCAAGTTTGGAATTGTATAATATTACTCAACAGATTTTACA
ATTTTTACAcctgcagGTGGTGAGCAAGGGCGAGGAGCTGTTCACCGGGGTGGTGCCCATCCTGGTCGAGCTGGACGGCG
ACGTAAACGGCCACAAGTTCAGCGTGTCCGGCGAGGGCGAGGGCGATGCCACCTACGGCAAGCTGACCCTGAAGTTCATC
TGCACCACCGGCAAGCTGCCCGTGCCCTGGCCCACCCTCGTGACCACCCTGACCTACGGCGTGCAGTGCTTCAGCCGCTA
CCCCGACCACATGAAGCAGCACGACTTCTTCAAGTCCGCCATGCCCGAAGGCTACGTCCAGGAGCGCACCATCTTCTTCA
AGGACGACGGCAACTACAAGACCCGCGCCGAGGTGAAGTTCGAGGGCGACACCCTGGTGAACCGCATCGAGCTGAAGGGC
ATCGACTTCAAGGAGGACGGCAACATCCTGGGGCACAAGCTGGAGTACAACTACAACAGCCACAACGTCTATATCATGGC
CGACAAGCAGAAGAACGGCATCAAGGTGAACTTCAAGATCCGCCACAACATCGAGGACGGCAGCGTGCAGCTCGCCGACC
ACTACCAGCAGAACACCCCCATCGGCGACGGCCCCGTGCTGCTGCCCGACAACCACTACCTGAGCACCCAGTCCGCCCTG
AGCAAAGACCCCAACGAGAAGCGCGATCACATGGTCCTGCTGGAGTTCGTGACCGCCGCCGGGATCACTCTCGGCATGGA
CGAGCTGTACAAGAGATCCTAAgtcgaCCTCGAGTCATGTAATTAGTTATgtcacgcttacattcacgccctccccccac
atccgctctaaccgaaaaggaaggagttagacaacctgaagtctaggtccctatttatttttttatagttatgttagtat
taagaacgttatttatatttcaaatttttcttttttttctgtacagacgcgtgtacgcatgtaacattatactgaaaacc
ttgcttgagaaggttttgggacgctcgaaggctttaatttgcggccggtacccaattcgccctatagtgagtcgtattac
gcgcgctcactggccgtcgttttacaacgtcgtgactgggaaaaccctggcgttacccaacttaatcgccttgcagcaca
tccccctttcgccagctggcgtaatagcgaagaggcccgcaccgatcgcccttcccaacagttgcgcagcctgaatggcg
aatggcgcgacgcgccctgtagcggcgcattaagcgcggcgggtgtggtggttacgcgcagcgtgaccgctacacttgcc
agcgccctagcgcccgctcctttcgctttcttcccttcctttctcgccacgttcgccggctttccccgtcaagctctaaa
tcgggggctccctttagggttccgatttagtgctttacggcacctcgaccccaaaaaacttgattagggtgatggttcac
gtagtgggccatcgccctgatagacggtttttcgccctttgacgttggagtccacgttctttaatagtggactcttgttc
caaactggaacaacactcaaccctatctcggtctattcttttgatttataagggattttgccgatttcggcctattggtt
aaaaaatgagctgatttaacaaaaatttaacgcgaattttaacaaaatattaacgtttacaatttcctgatgcggtattt
tctccttacgcatctgtgcggtatttcacaccgcatagatccgtcgagttcaagagaaaaaaaaagaaaaagcaaaaaga
aaaaaggaaagcgcgcctcgttcagaatgacacgtatagaatgatgcattaccttgtcatcttcagtatcatactgttcg
tatacatacttactgacattcataggtatacatatatacacatgtatatatatcgtatgctgcagctttaaataatcggt
gtcactacataagaacacctttggtggagggaacatcgttggtaccattgggcgaggtggcttctcttatggcaaccgca
agagccttgaacgcactctcactacggtgatgatcattcttgcctcgcagacaatcaacgtggagggtaattctgctagc
ctctgcaaagctttcaagaaaatgcgggatcatctcgcaagagagatctcctactttctccctttgcaaaccaagttcga
caactgcgtacggcctgttcgaaagatctaccaccgctctggaaagtgcctcatccaaaggcgcaaatcctgatccaaac
ctttttactccacgcgccagtagggcctctttaaaagcttgaccgagagcaatcccgcagtcttcagtggtgtgatggtc
gtctatgtgtaagtcaccaatgcactcaacgattagcgaccagccggaatgcttggccagagcatgtatcatatggtcca
gaaaccctatacctgtgtggacgttaatcacttgcgattgtgtggcctgttctgctactgcttctgcctctttttctggg
aagatcgagtgctctatcgctaggggaccaccctttaaagagatcgcaatctgaatcttggtttcatttgtaatacgctt
tactagggctttctgctctgtcatctttgccttcgtttatcttgcctgctcattttttagtatattcttcgaagaaatca
cattactttatataatgtataattcattatgtgataatgccaatcgctaagaaaaaaaaagagtcatccgctaggggaaa
aaaaaaaatgaaaatcattaccgaggcataaaaaaatatagagtgtactagaggaggccaagagtaatagaaaaagaaaa
ttgcgggaaaggactgtgttatgacttccctgactaatgccgtgttcaaacgatacctggcagtgactcctagcgctcac
caagctcttaaaacgggaatttatggtgcactctcagtacaatctgctctgatgccgcatagttaagccagccccgacac
ccgccaacacgcgctgacgcgccctgacgggcttgtctgctcccggcatccgcttacagacaagctgtgaccgtctccgg
gagctgcatgtgtcagaggttttcaccgtcatcaccgaaacgcgcgagacgaaagggcctcgtgatacgcctatttttat
aggttaatgtcatgataataatggtttcttaggacg
