# Supplementary material for: Spatial control of avidity regulates initiation and progression of selective autophagy
Source: Nat Commun. 2021 Dec 10;12:7194. doi: 10.1038/s41467-021-27420-3 (PMC8664900; doi:10.1038/s41467-021-27420-3)
Supplement: Supplementary file 6 — Supplementary Dataset 3 [file 41467_2021_27420_MOESM6_ESM.zip › Supplementary Data 1 - Plasmid sequence maps/pDS48_promATG11_Atg11-GFP-Atg19_termCYC1_pRS415.fa]

>pDS48_promATG11_Atg11-GFP-Atg19_termCYC1_pRS415  (12,302 bp)
gatcgcttgcctgtaacttacacgcgcctcgtatcttttaatgatggaataatttgggaatttactctgtgtttatttat
ttttatgttttgtatttggattttagaaagtaaataaagaaggtagaagagttacggaatgaagaaaaaaaaataaacaa
aggtttaaaaaatttcaacaaaaagcgtactttacatatatatttattagacaagaaaagcagattaaatagatatacat
tcgattaacgataagtaaaatgtaaaatcacaggattttcgtgtgtggtcttctacacagacaagatgaaacaattcggc
attaatacctgagagcaggaagagcaagataaaaggtagtatttgttggcgatccccctagagtcttttacatcttcgga
aaacaaaaactattttttctttaatttctttttttactttctatttttaatttatatatttatattaaaaaatttaaatt
ataattatttttatagcacgtgatgaaaaggacccaggtggcacttttcggggaaatgtgcgcggaacccctatttgttt
atttttctaaatacattcaaatatgtatccgctcatgagacaataaccctgataaatgcttcaataatattgaaaaagga
agagtatgagtattcaacatttccgtgtcgcccttattcccttttttgcggcattttgccttcctgtttttgctcaccca
gaaacgctggtgaaagtaaaagatgctgaagatcagttgggtgcacgagtgggttacatcgaactggatctcaacagcgg
taagatccttgagagttttcgccccgaagaacgttttccaatgatgagcacttttaaagttctgctatgtggcgcggtat
tatcccgtattgacgccgggcaagagcaactcggtcgccgcatacactattctcagaatgacttggttgagtactcacca
gtcacagaaaagcatcttacggatggcatgacagtaagagaattatgcagtgctgccataaccatgagtgataacactgc
ggccaacttacttctgacaacgatcggaggaccgaaggagctaaccgcttttttgcacaacatgggggatcatgtaactc
gccttgatcgttgggaaccggagctgaatgaagccataccaaacgacgagcgtgacaccacgatgcctgtagcaatggca
acaacgttgcgcaaactattaactggcgaactacttactctagcttcccggcaacaattaatagactggatggaggcgga
taaagttgcaggaccacttctgcgctcggcccttccggctggctggtttattgctgataaatctggagccggtgagcgtg
ggtctcgcggtatcattgcagcactggggccagatggtaagccctcccgtatcgtagttatctacacgacggggagtcag
gcaactatggatgaacgaaatagacagatcgctgagataggtgcctcactgattaagcattggtaactgtcagaccaagt
ttactcatatatactttagattgatttaaaacttcatttttaatttaaaaggatctaggtgaagatcctttttgataatc
tcatgaccaaaatcccttaacgtgagttttcgttccactgagcgtcagaccccgtagaaaagatcaaaggatcttcttga
gatcctttttttctgcgcgtaatctgctgcttgcaaacaaaaaaaccaccgctaccagcggtggtttgtttgccggatca
agagctaccaactctttttccgaaggtaactggcttcagcagagcgcagataccaaatactgtccttctagtgtagccgt
agttaggccaccacttcaagaactctgtagcaccgcctacatacctcgctctgctaatcctgttaccagtggctgctgcc
agtggcgataagtcgtgtcttaccgggttggactcaagacgatagttaccggataaggcgcagcggtcgggctgaacggg
gggttcgtgcacacagcccagcttggagcgaacgacctacaccgaactgagatacctacagcgtgagctatgagaaagcg
ccacgcttcccgaagggagaaaggcggacaggtatccggtaagcggcagggtcggaacaggagagcgcacgagggagctt
ccagggggaaacgcctggtatctttatagtcctgtcgggtttcgccacctctgacttgagcgtcgatttttgtgatgctc
gtcaggggggcggagcctatggaaaaacgccagcaacgcggcctttttacggttcctggccttttgctggccttttgctc
acatgttctttcctgcgttatcccctgattctgtggataaccgtattaccgcctttgagtgagctgataccgctcgccgc
agccgaacgaccgagmwdmrvtcriginrriginrriginmriginrriginacahatbtbtbtbtbwtbtbtckckckc
kckckckckckckckckckckckcktcnarsrsrrigingagttacctcactcattaggcaccccaggctttacacttta
tgcttccggctcctatgttgtgtggaattgtgagcggataacaatttcacacaggaaacagctatgaccatgattacgcc
aagcgcgcaattaaccctcactaaagggaacaaaagctggagctccaccgcggtggcggccgctctttgctatgccatgc
ccgcggtatgtggactctacggctagcattcctatatatcctctcagtctcacgtttctatgcgggtccatcttacacac
tatgcaaccaatgggtatgttaggcgttccactcttgttgtcaacggcaatgtacgttaactcgggccattggttcaaga
aatacctatatacgtatatcgagtacggctctgatagatccgcatctattagttttttaatactagcaaactgctcttcg
ttacgtatgtccaatggcttgtacactatttccatgtcctgacccaacgccttttctgtagtagtggcttttttatcttg
taatctcttgtgaaactttgttcttcatgattattatttttaataaggcttgccatggagagcctttttatcgcttttgg
ctacccggtttcttggtaggaatggaactatataatagcgatgcccttatttgagtaccattttctcaaatcagaaccaa
agtagtcctcctttgaacaacgattattttagtgtactgttgttgttcggaaagtacttcttttattttcttttatacat
cggatccatggcagacgctgatgaatatagcactgcacctacccagcaagaaataacaccactgcagacaacagccacta
tcataaatgcaatatctggagaatgtataactacgaatgttgattttttcgtttccctggacaaatttaaacagttcatt
gctaggaaatggaagattcctcccgatcagctgctgattctactaccttatggtaacaaactaaaaccgtcgatgtttaa
agagctgcttattaataggtcttttactctaaatgatttttacgtttacgacagacgactattctcacttgttagtaaac
cgacaccaacaaatcttttaacgtctaaggattctaatcccatgaactcccctaattccaacgacttgacagagactctg
gaatatttaattaagaatagtcatatatctcaataccaaggtagcgatactattatgatcaagcctatgccctcgccttt
ggaggacgcagacgtagatctttcgcgtttaaattaccattccgtaactagcttactgacgacgaaccttggttggctaa
gcgctttagaaatagatgtacattattttaagagcctcataccagacataatagcccatattaagcgtatttttgatggc
ttaaccgtttgctcacaatatttgaagctgtactgctttgatgtagaaagtttgtataactcaaacgttcaatttttaaa
tcagctggtagacaatggtatgacttcaaaatgggaaaaatgcttcaatgacaccttgagtaagttgactgctttagagg
gtgattctttacaaaagttcattaatattgaatctctcctggagaacgaaaaatctgtaaagattctaaatcattcaatc
aatggtaagctgaataaaattaagagggaaattgacgaaaatgcaagttttagagatattataacagtaaacatcgatcg
actgcggcaaatgtttaccccgaatgaatctaaattcgagcttgaagaccaaatggcagagagctttgaggtactggtat
cagaaatgcgaacaagaagcagaaatgtacttgataaagaagaagaagaattcaatagtcaagaatttttgaaaagcatg
aatgtgatgttggaaaaggataaaaaagaatcagtgaaaactctcttcactatatcacaagcgctgtattcacaaatagg
agaactaatagatttaaaaaaaagtctacaaaagcatgcagtagccattttgggtaacatagcattcacccagatggaaa
tcctaggtattaaaagactattattgaatgaatgtaataaagatttagagctatacaagaaatatgaggtagaatttgca
caggtagaagatttgcctctgatatatgggctttatttaatcgaaaaatatcgtaggctatcatggttccaacaaatttt
gtcatttatctcaaattttaatcaagatttagagttgttcaaacaaaatgaattacgaacaagaaataaatgggttaaaa
atttcggttccatcgcgactgttttttgcgaagatctattgtcttcctctgatttcaaacgtctaaacgaatatcactct
catacttctccaccaaatgaagatgaggaagatgaaaatgagaattctatagcaaattaccgccaagacctggtaaaagt
atcgcaagccattgataattatatgacgcaaattaaagaaacagatgtttctgaaccgatcattgatctactttcgaaaa
cactttttgagacgaagagatttcatataatatattccaatttcaaaaataataacaataatagttctaatggcaatagc
atttcccctgaagggtctattgccttgaaaagtgatgatgtagtcaaaggatacaaaacaagaataaaaaaattagaatc
gctattacatgagtttcaatattccgacataggccattggcctcaaggtgttctcaatacccatcttaagccatttcgtg
gttctgctacgagtataaacaagaagaaattcctgggagcatctgtattactagagcctgccaatatttctgaagtgaac
attgatagtgtttcgcaagctaataatcatcaaattcaagagttagagagtaatgtggatgatctattacaccaacttca
actattgaaagaagaaaataatcgaaaatcaatgcaaatttcggaaatggggaaaaaaataagtgatctagaggtggaga
agacagcttatcgcgaaactttgactaatttgaatcaagaattggcaaggttaactaatgaagaacaatcgcatagaact
gaaatttttaccctcaatgcctctttcaaaaagcaattgaatgatataattagccaagacaatgaaaagatagaaaagct
aacaggtgactatgatgatgttagcaaatcgagggaacgattgcaaatggatctggatgaatctaataagaagcatgaac
aagaggtcaatttgttgaaggctgatattgaaaggctcggtaaacaaattgtgacttcagagaaaagttacgctgagact
aactcaagctcgatggaaaaaggtgagaaattcgaaaccattcctcttgctgaggacccaggtagggaaaaccagatatc
tgcatacacacagactctgcaagatagaatatttgatataatatcgacaaatattttcattttggagaacattgggttgc
tgttaaccttcgacaataataataacatccaaattagacgagtcaagggattgaaaaagggaaccgcccaaagtaatata
ctggatgaaagcacacaaatgctggacgcacatgataattctctaataaaaagtccggttttccagaaattgaaagatga
gtatgaattaataaagtcagttgccaatggatctgaaaaggatacacagcaaagcatttttctggggaatatcactcaat
tatatgacaataagctttatgaagttgccgttatcaggagattcaaggatattgagaccttggccaaaaaattaactaaa
gaaaataagatcaagagaacgctattggagagattccaaagggaaaaggtgactttgaggaactttcaaattggcgattt
agcattatttttgccaacacgagaaaacgttaattctgtcgggtctatgtcgtcttccacctcatcattgagctcatcat
tttcatctgttgatttatcaactccaccgcctttggatgctatgtctatacaatcgtctccctcggtgatacatagtaat
gtaatcaatcaagccagtatatctggcagggacaagaataaactgatgaggccttgggctgcatttacagcttttgaaga
aagcacaagatattttttaaaggacgaaaaaggattgacgaaggggaaagaatggtttgtaggcagaattgtcactttgg
aacatttcgtagcagatagcccctctaataatccatttagactaccaaagggctcagtttggtttcaggtcactgcggtt
gtggtttcataccagggagttggaggcggtagtggaggcctgcaggggatggtgagcaagggcgaggagctgttcaccgg
ggtggtgcccatcctggtcgagctggacggcgacgtaaacggccacaagttcagcgtgtccggcgagggcgagggcgatg
ccacctacggcaagctgaccctgaagttcatctgcaccaccggcaagctgcccgtgccctggcccaccctcgtgaccacc
ctgacctacggcgtgcagtgcttcagccgctaccccgaccacatgaagcagcacgacttcttcaagtccgccatgcccga
aggctacgtccaggagcgcaccatcttcttcaaggacgacggcaactacaagacccgcgccgaggtgaagttcgagggcg
acaccctggtgaaccgcatcgagctgaagggcatcgacttcaaggaggacggcaacatcctggggcacaagctggagtac
aactacaacagccacaacgtctatatcatggccgacaagcagaagaacggcatcaaggtgaacttcaagatccgccacaa
catcgaggacggcagcgtgcagctcgccgaccactaccagcagaacacccccatcggcgacggccccgtgctgctgcccg
acaaccactacctgagcacccagtccaagctgagcaaagaccccaacgagaagcgcgatcacatggtcctgctggagttc
gtgaccgccgccgggatcactctcggcatggacgagctgtacaagggcggaggtagtggactgcagggtatgaacaactc
aaagactaaccaacagatgaacacctcaatggggtaccccttaaccgtctacgatgaatgtaacaaattccaactaattg
tgccaactttagatgcaaatatcatgctttggtgtattggacaactttcactgctgaatgattctaacggttgtaagcat
ttgttttggcaaccgaatgacaagtcaaatgtccgaatcttactaaataattatgactatggtcacttgttcaaatactt
gcaatgtcaaagaaaatgctcagtttatatcggagaaggaacgcttaagaaatataatttgactatttctacatcctttg
acaactttttggacctgacgccctccgaggagaaggaaagcttatgtagagaagacgcacacgaagatcccgtatctcca
aaggctggttccgaagaagagataagccctaattccacctctaatgtggttgtgtcaagagaatgcttggataacttcat
gaaacaactccttaagttggaagaatcgttaaataagttggaattggagcaaaaggtcacaaataaagaacctaaccaca
gaataagcggtacgattgacataccagaagataggtccgaactagtgaactttttcacagagttgaaaacagtcaaacaa
cttgaggacgtttttcaacgttaccatgactatgagaggttatcacaagaatgtgacagtaagacggaaatcgcctctga
ccattcgaaaaaggaaactaaaatagaagtggaacccccaaatgagcgctcattgcaaatcacaatgaaccaaagggaca
attcattgtatttccagttgtttaacaacacaaactctgttttggcaggcaactgcaaactgaagtttactgacgctggc
gataagccaaccacgcaaattattgacatgggtcctcatgaaataggaataaaggagtacaaggaataccgatactttcc
atacgcacttgatttagaggccggctccactatcgagattgaaaatcagtatggagaagtgatcttcttgggcaagtatg
gctcttctccaatgattaacttaaggccaccttcaagattatctgcagaaagtttacaggcatcccaagagccattttac
tcctttcaaatcgatacgttaccagaactggatgactctagtatcatcagtacatccatttcactctcttatgacggtga
cgacaatgaaaaagccctgacttgggaagaactctaagtcgacctcgagtcatgtaattagttatgtcacgcttacattc
acgccctccccccacatccgctctaaccgaaaaggaaggagttagacaacctgaagtctaggtccctatttattttttta
tagttatgttagtattaagaacgttatttatatttcaaatttttcttttttttctgtacagacgcgtgtacgcatgtaac
attatactgaaaaccttgcttgagaaggttttgggacgctcgaaggctttaatttgcggccggtacccaattcgccctat
agtgagtcgtattacgcgcgctcactggccgtcgttttacaacgtcgtgactgggaaaaccctggcgttacccaacttaa
tcgccttgcagcacatccccctttcgccagctggcgtaatagcgaagaggcccgcaccgatcgcccttcccaacagttgc
gcagcctgaatggcgaatggcgcgacgcgccctgtagcggcgcattaagcgcggcgggtgtggtggttacgcgcagcgtg
accgctacacttgccagcgccctagcgcccgctcctttcgctttcttcccttcctttctcgccacgttcgccggctttcc
ccgtcaagctctaaatcgggggctccctttagggttccgatttagtgctttacggcacctcgaccccaaaaaacttgatt
agggtgatggttcacgtagtgggccatcgccctgatagacggtttttcgccctttgacgttggagtccacgttctttaat
agtggactcttgttccaaactggaacaacactcaaccctatctcggtctattcttttgatttataagggattttgccgat
ttcggcctattggttaaaaaatgagctgatttaacaaaaatttaacgcgaattttaacaaaatattaacgtttacaattt
cctgatgcggtattttctccttacgcatctgtgcggtatttcacaccgcatatcgacggtcgaggagaacttctagtata
tccacatacctaatattattgccttattaaaaatggaatcccaacaattacatcaaaatccacattctcttcaaaatcaa
ttgtcctgtacttccttgttcatgtgtgttcaaaaacgttatatttataggataattatactctatttctcaacaagtaa
ttggttgtttggccgagcggtctaaggcgcctgattcaagaaatatcttgaccgcagttaactgtgggaatactcaggta
tcgtaagatgcaagagttcgaatctcttagcaaccattatttttttcctcaacataacgagaacacacaggggcgctatc
gcacagaatcaaattcgatgactggaaattttttgttaatttcagaggtcgcctgacgcatatacctttttcaactgaaa
aattgggagaaaaaggaaaggtgagaggccggaaccggcttttcatatagaatagagaagcgttcatgactaaatgcttg
catcacaatacttgaagttgacaatattatttaaggacctattgttttttccaataggtggttagcaatcgtcttacttt
ctaacttttcttaccttttacatttcagcaatatatatatatatttcaaggatataccattctaatgtctgcccctatgt
ctgcccctaagaagatcgtcgttttgccaggtgaccacgttggtcaagaaatcacagccgaagccattaaggttcttaaa
gctatttctgatgttcgttccaatgtcaagttcgatttcgaaaatcatttaattggtggtgctgctatcgatgctacagg
tgtcccacttccagatgaggcgctggaagcctccaagaaggttgatgccgttttgttaggtgctgtgggtggtcctaaat
ggggtaccggtagtgttagacctgaacaaggtttactaaaaatccgtaaagaacttcaattgtacgccaacttaagacca
tgtaactttgcatccgactctcttttagacttatctccaatcaagccacaatttgctaaaggtactgacttcgttgttgt
cagagaattagtgggaggtatttactttggtaagagaaaggaagacgatggtgatggtgtcgcttgggatagtgaacaat
acaccgttccagaagtgcaaagaatcacaagaatggccgctttcatggccctacaacatgagccaccattgcctatttgg
tccttggataaagctaatgttttggcctcttcaagattatggagaaaaactgtggaggaaaccatcaagaacgaattccc
tacattgaaggttcaacatcaattgattgattctgccgccatgatcctagttaagaacccaacccacctaaatggtatta
taatcaccagcaacatgtttggtgatatcatctccgatgaagcctccgttatcccaggttccttgggtttgttgccatct
gcgtccttggcctctttgccagacaagaacaccgcatttggtttgtacgaaccatgccacggttctgctccagatttgcc
aaagaataaggttgaccctatcgccactatcttgtctgctgcaatgatgttgaaattgtcattgaacttgcctgaagaag
gtaaggccattgaagatgcagttaaaaaggttttggatgcaggtatcagaactggtgatttaggtggttccaacagtacc
accgaagtcggtgatgctgtcgccgaagaagttaagaaaatccttgcttaaaaagattctctttttttatgatatttgta
cataaactttataaatgaaattcataatagaaacgacacgaaattacaaaatggaatatgttcatagggtagacgaaact
atatacgcaatctacatacatttatcaagaaggagaaaaaggaggatagtaaaggaatacaggtaagcaaattgatacta
atggctcaacgtgataaggaaaaagaattgcactttaacattaatattgacaaggaggagggcaccacacaaaaagttag
gtgtaacagaaaatcatgaaactacgattcctaatttgatattggaggattttctctaaaaaaaaaaaaatacaacaaat
aaaaaacactcaatgacctgaccatttgatggagtttaagtcaataccttcttgaaccatttcccataatggtgaaagtt
ccctcaagaattttactctgtcagaaacggccttacgacgtagtcgatatggtgcactctcagtacaatctgctctgatg
ccgcatagttaagccagccccgacacccgccaacacccgctgacgcgccctgacgggcttgtctgctcccggcatccgct
tacagacaagctgtgaccgtctccgggagctgcatgtgtcagaggttttcaccgtcatcaccgaaacgcgcgagacgaaa
gggcctcgtgatacgcctatttttataggttaatgtcatgataataatggtttcttaggacg
