# Supplementary material for: Spatial control of avidity regulates initiation and progression of selective autophagy
Source: Nat Commun. 2021 Dec 10;12:7194. doi: 10.1038/s41467-021-27420-3 (PMC8664900; doi:10.1038/s41467-021-27420-3)
Supplement: Supplementary file 6 — Supplementary Dataset 3 [file 41467_2021_27420_MOESM6_ESM.zip › Supplementary Data 1 - Plasmid sequence maps/pML79_promATG11_Atg11-GFP_termCYC1_pRS413.fa]

>pML79_promATG11_Atg11-GFP_termCYC1_pRS413  (10,024 bp)
gacgaaagggcctcgtgatacgcctatttttataggttaatgtcatgataataatggtttcttaggacggatcgcttgcc
tgtaacttacacgcgcctcgtatcttttaatgatggaataatttgggaatttactctgtgtttatttatttttatgtttt
gtatttggattttagaaagtaaataaagaaggtagaagagttacggaatgaagaaaaaaaaataaacaaaggtttaaaaa
atttcaacaaaaagcgtactttacatatatatttattagacaagaaaagcagattaaatagatatacattcgattaacga
taagtaaaatgtaaaatcacaggattttcgtgtgtggtcttctacacagacaagatgaaacaattcggcattaatacctg
agagcaggaagagcaagataaaaggtagtatttgttggcgatccccctagagtcttttacatcttcggaaaacaaaaact
attttttctttaatttctttttttactttctatttttaatttatatatttatattaaaaaatttaaattataattatttt
tatagcacgtgatgaaaaggacccaggtggcacttttcggggaaatgtgcgcggaacccctatttgtttatttttctaaa
tacattcaaatatgtatccgctcatgagacaataaccctgataaatgcttcaataatattgaaaaaggaagagtatgagt
attcaacatttccgtgtcgcccttattcccttttttgcggcattttgccttcctgtttttgctcacccagaaacgctggt
gaaagtaaaagatgctgaagatcagttgggtgcacgagtgggttacatcgaactggatctcaacagcggtaagatccttg
agagttttcgccccgaagaacgttttccaatgatgagcacttttaaagttctgctatgtggcgcggtattatcccgtatt
gacgccgggcaagagcaactcggtcgccgcatacactattctcagaatgacttggttgagtactcaccagtcacagaaaa
gcatcttacggatggcatgacagtaagagaattatgcagtgctgccataaccatgagtgataacactgcggccaacttac
ttctgacaacgatcggaggaccgaaggagctaaccgcttttttgcacaacatgggggatcatgtaactcgccttgatcgt
tgggaaccggagctgaatgaagccataccaaacgacgagcgtgacaccacgatgcctgtagcaatggcaacaacgttgcg
caaactattaactggcgaactacttactctagcttcccggcaacaattaatagactggatggaggcggataaagttgcag
gaccacttctgcgctcggcccttccggctggctggtttattgctgataaatctggagccggtgagcgtgggtctcgcggt
atcattgcagcactggggccagatggtaagccctcccgtatcgtagttatctacacgacggggagtcaggcaactatgga
tgaacgaaatagacagatcgctgagataggtgcctcactgattaagcattggtaactgtcagaccaagtttactcatata
tactttagattgatttaaaacttcatttttaatttaaaaggatctaggtgaagatcctttttgataatctcatgaccaaa
atcccttaacgtgagttttcgttccactgagcgtcagaccccgtagaaaagatcaaaggatcttcttgagatcctttttt
tctgcgcgtaatctgctgcttgcaaacaaaaaaaccaccgctaccagcggtggtttgtttgccggatcaagagctaccaa
ctctttttccgaaggtaactggcttcagcagagcgcagataccaaatactgtccttctagtgtagccgtagttaggccac
cacttcaagaactctgtagcaccgcctacatacctcgctctgctaatcctgttaccagtggctgctgccagtggcgataa
gtcgtgtcttaccgggttggactcaagacgatagttaccggataaggcgcagcggtcgggctgaacggggggttcgtgca
cacagcccagcttggagcgaacgacctacaccgaactgagatacctacagcgtgagctatgagaaagcgccacgcttccc
gaagggagaaaggcggacaggtatccggtaagcggcagggtcggaacaggagagcgcacgagggagcttccagggggaaa
cgcctggtatctttatagtcctgtcgggtttcgccacctctgacttgagcgtcgatttttgtgatgctcgtcaggggggc
ggagcctatggaaaaacgccagcaacgcggcctttttacggttcctggccttttgctggccttttgctcacatgttcttt
cctgcgttatcccctgattctgtggataaccgtattaccgcctttgagtgagctgataccgctcgccgcagccgaacgac
cgagcgcagcgagtcagtgagcgaggaagcggaagagcgcccaatacgcaaaccgcctctccccgcgcgttggccgattc
attaatgcagctggcacgacaggtttcccgactggaaagcgggcagtgagcgcaacgcaattaatgtgagttaGctcact
cattaggcaccccaggctttacactttatgcttccggctcGtatgttgtgtggaattgtgagcggataacaatttcacac
aggaaacagctatgaccatgattacgccaagcgcgcaattaaccctcactaaagggaACAAAAGCTGGagctCcaccgcg
gtgGCggccgctctttgctatgccatgcccgcggtatgtggactctacggctagcattcctatatatcctctcagtctca
cgtttctatgcgggtccatcttacacactatgcaaccaatgggtatgttaggcgttccactcttgttgtcaacggcaatg
tacgttaactcgggccattggttcaagaaatacctatatacgtatatcgagtacggctctgatagatccgcatctattag
ttttttaatactagcaaactgctcttcgttacgtatgtccaatggcttgtacactatttccatgtcctgacccaacgcct
tttctgtagtagtggcttttttatcttgtaatctcttgtgaaactttgttcttcatgattattatttttaataaggcttg
ccatggagagcctttttatcgcttttggctacccggtttcttggtaggaatggaactatataatagcgatgcccttattt
gagtaccattttctcaaatcagaaccaaagtagtcctcctttgaacaacgattattttagtgtactgttgttgttcggaa
agtacttcttttattttcttttatacatcggatccatggcagacgctgatgaatatagcactgcacctacccagcaagaa
ataacaccactgcagacaacagccactatcataaatgcaatatctggagaatgtataactacgaatgttgattttttcgt
ttccctggacaaatttaaacagttcattgctaggaaatggaagattcctcccgatcagctgctgattctactaccttatg
gtaacaaactaaaaccgtcgatgtttaaagagctgcttattaataggtcttttactctaaatgatttttacgtttacgac
agacgactattctcacttgttagtaaaccgacaccaacaaatcttttaacgtctaaggattctaatcccatgaactcccc
taattccaacgacttgacagagactctggaatatttaattaagaatagtcatatatctcaataccaaggtagcgatacta
ttatgatcaagcctatgccctcgcctttggaggacgcagacgtagatctttcgcgtttaaattaccattccgtaactagc
ttactgacgacgaaccttggttggctaagcgctttagaaatagatgtacattattttaagagcctcataccagacataat
agcccatattaagcgtatttttgatggcttaaccgtttgctcacaatatttgaagctgtactgctttgatgtagaaagtt
tgtataactcaaacgttcaatttttaaatcagctggtagacaatggtatgacttcaaaatgggaaaaatgcttcaatgac
accttgagtaagttgactgctttagagggtgattctttacaaaagttcattaatattgaatctctcctggagaacgaaaa
atctgtaaagattctaaatcattcaatcaatggtaagctgaataaaattaagagggaaattgacgaaaatgcaagtttta
gagatattataacagtaaacatcgatcgactgcggcaaatgtttaccccgaatgaatctaaattcgagcttgaagaccaa
atggcagagagctttgaggtactggtatcagaaatgcgaacaagaagcagaaatgtacttgataaagaagaagaagaatt
caatagtcaagaatttttgaaaagcatgaatgtgatgttggaaaaggataaaaaagaatcagtgaaaactctcttcacta
tatcacaagcgctgtattcacaaataggagaactaatagatttaaaaaaaagtctacaaaagcatgcagtagccattttg
ggtaacatagcattcacccagatggaaatcctaggtattaaaagactattattgaatgaatgtaataaagatttagagct
atacaagaaatatgaggtagaatttgcacaggtagaagatttgcctctgatatatgggctttatttaatcgaaaaatatc
gtaggctatcatggttccaacaaattttgtcatttatctcaaattttaatcaagatttagagttgttcaaacaaaatgaa
ttacgaacaagaaataaatgggttaaaaatttcggttccatcgcgactgttttttgcgaagatctattgtcttcctctga
tttcaaacgtctaaacgaatatcactctcatacttctccaccaaatgaagatgaggaagatgaaaatgagaattctatag
caaattaccgccaagacctggtaaaagtatcgcaagccattgataattatatgacgcaaattaaagaaacagatgtttct
gaaccgatcattgatctactttcgaaaacactttttgagacgaagagatttcatataatatattccaatttcaaaaataa
taacaataatagttctaatggcaatagcatttcccctgaagggtctattgccttgaaaagtgatgatgtagtcaaaggat
acaaaacaagaataaaaaaattagaatcgctattacatgagtttcaatattccgacataggccattggcctcaaggtgtt
ctcaatacccatcttaagccatttcgtggttctgctacgagtataaacaagaagaaattcctgggagcatctgtattact
agagcctgccaatatttctgaagtgaacattgatagtgtttcgcaagctaataatcatcaaattcaagagttagagagta
atgtggatgatctattacaccaacttcaactattgaaagaagaaaataatcgaaaatcaatgcaaatttcggaaatgggg
aaaaaaataagtgatctagaggtggagaagacagcttatcgcgaaactttgactaatttgaatcaagaattggcaaggtt
aactaatgaagaacaatcgcatagaactgaaatttttaccctcaatgcctctttcaaaaagcaattgaatgatataatta
gccaagacaatgaaaagatagaaaagctaacaggtgactatgatgatgttagcaaatcgagggaacgattgcaaatggat
ctggatgaatctaataagaagcatgaacaagaggtcaatttgttgaaggctgatattgaaaggctcggtaaacaaattgt
gacttcagagaaaagttacgctgagactaactcaagctcgatggaaaaaggtgagaaattcgaaaccattcctcttgctg
aggacccaggtagggaaaaccagatatctgcatacacacagactctgcaagatagaatatttgatataatatcgacaaat
attttcattttggagaacattgggttgctgttaaccttcgacaataataataacatccaaattagacgagtcaagggatt
gaaaaagggaaccgcccaaagtaatatactggatgaaagcacacaaatgctggacgcacatgataattctctaataaaaa
gtccggttttccagaaattgaaagatgagtatgaattaataaagtcagttgccaatggatctgaaaaggatacacagcaa
agcatttttctggggaatatcactcaattatatgacaataagctttatgaagttgccgttatcaggagattcaaggatat
tgagaccttggccaaaaaattaactaaagaaaataagatcaagagaacgctattggagagattccaaagggaaaaggtga
ctttgaggaactttcaaattggcgatttagcattatttttgccaacacgagaaaacgttaattctgtcgggtctatgtcg
tcttccacctcatcattgagctcatcattttcatctgttgatttatcaactccaccgcctttggatgctatgtctataca
atcgtctccctcggtgatacatagtaatgtaatcaatcaagccagtatatctggcagggacaagaataaactgatgaggc
cttgggctgcatttacagcttttgaagaaagcacaagatattttttaaaggacgaaaaaggattgacgaaggggaaagaa
tggtttgtaggcagaattgtcactttggaacatttcgtagcagatagcccctctaataatccatttagactaccaaaggg
ctcagtttggtttcaggtcactgcggttgtggtttcataccagggagttggaggcggtagtggaggcctgcagGTGGTGA
GCAAGGGCGAGGAGCTGTTCACCGGGGTGGTGCCCATCCTGGTCGAGCTGGACGGCGACGTAAACGGCCACAAGTTCAGC
GTGTCCGGCGAGGGCGAGGGCGATGCCACCTACGGCAAGCTGACCCTGAAGTTCATCTGCACCACCGGCAAGCTGCCCGT
GCCCTGGCCCACCCTCGTGACCACCCTGACCTACGGCGTGCAGTGCTTCAGCCGCTACCCCGACCACATGAAGCAGCACG
ACTTCTTCAAGTCCGCCATGCCCGAAGGCTACGTCCAGGAGCGCACCATCTTCTTCAAGGACGACGGCAACTACAAGACC
CGCGCCGAGGTGAAGTTCGAGGGCGACACCCTGGTGAACCGCATCGAGCTGAAGGGCATCGACTTCAAGGAGGACGGCAA
CATCCTGGGGCACAAGCTGGAGTACAACTACAACAGCCACAACGTCTATATCATGGCCGACAAGCAGAAGAACGGCATCA
AGGTGAACTTCAAGATCCGCCACAACATCGAGGACGGCAGCGTGCAGCTCGCCGACCACTACCAGCAGAACACCCCCATC
GGCGACGGCCCCGTGCTGCTGCCCGACAACCACTACCTGAGCACCCAGTCCGCCCTGAGCAAAGACCCCAACGAGAAGCG
CGATCACATGGTCCTGCTGGAGTTCGTGACCGCCGCCGGGATCACTCTCGGCATGGACGAGCTGTACAAGAGATCCTAAg
tcgaCCTCGAGTCATGTAATTAGTTATgtcacgcttacattcacgccctccccccacatccgctctaaccgaaaaggaag
gagttagacaacctgaagtctaggtccctatttatttttttatagttatgttagtattaagaacgttatttatatttcaa
atttttcttttttttctgtacagacgcgtgtacgcatgtaacattatactgaaaaccttgcttgagaaggttttgggacg
ctcgaaggctttaatttgcggccggtacccaattcgccctatagtgagtcgtattacgcgcgctcactggccgtcgtttt
acaacgtcgtgactgggaaaaccctggcgttacccaacttaatcgccttgcagcacatccccctttcgccagctggcgta
atagcgaagaggcccgcaccgatcgcccttcccaacagttgcgcagcctgaatggcgaatggcgcgacgcgccctgtagc
ggcgcattaagcgcggcgggtgtggtggttacgcgcagcgtgaccgctacacttgccagcgccctagcgcccgctccttt
cgctttcttcccttcctttctcgccacgttcgccggctttccccgtcaagctctaaatcgggggctccctttagggttcc
gatttagtgctttacggcacctcgaccccaaaaaacttgattagggtgatggttcacgtagtgggccatcgccctgatag
acggtttttcgccctttgacgttggagtccacgttctttaatagtggactcttgttccaaactggaacaacactcaaccc
tatctcggtctattcttttgatttataagggattttgccgatttcggcctattggttaaaaaatgagctgatttaacaaa
aatttaacgcgaattttaacaaaatattaacgtttacaatttcctgatgcggtattttctccttacgcatctgtgcggta
tttcacaccgcatagatccgtcgagttcaagagaaaaaaaaagaaaaagcaaaaagaaaaaaggaaagcgcgcctcgttc
agaatgacacgtatagaatgatgcattaccttgtcatcttcagtatcatactgttcgtatacatacttactgacattcat
aggtatacatatatacacatgtatatatatcgtatgctgcagctttaaataatcggtgtcactacataagaacacctttg
gtggagggaacatcgttggtaccattgggcgaggtggcttctcttatggcaaccgcaagagccttgaacgcactctcact
acggtgatgatcattcttgcctcgcagacaatcaacgtggagggtaattctgctagcctctgcaaagctttcaagaaaat
gcgggatcatctcgcaagagagatctcctactttctccctttgcaaaccaagttcgacaactgcgtacggcctgttcgaa
agatctaccaccgctctggaaagtgcctcatccaaaggcgcaaatcctgatccaaacctttttactccacgcgccagtag
ggcctctttaaaagcttgaccgagagcaatcccgcagtcttcagtggtgtgatggtcgtctatgtgtaagtcaccaatgc
actcaacgattagcgaccagccggaatgcttggccagagcatgtatcatatggtccagaaaccctatacctgtgtggacg
ttaatcacttgcgattgtgtggcctgttctgctactgcttctgcctctttttctgggaagatcgagtgctctatcgctag
gggaccaccctttaaagagatcgcaatctgaatcttggtttcatttgtaatacgctttactagggctttctgctctgtca
tctttgccttcgtttatcttgcctgctcattttttagtatattcttcgaagaaatcacattactttatataatgtataat
tcattatgtgataatgccaatcgctaagaaaaaaaaagagtcatccgctaggggaaaaaaaaaaatgaaaatcattaccg
aggcataaaaaaatatagagtgtactagaggaggccaagagtaatagaaaaagaaaattgcgggaaaggactgtgttatg
acttccctgactaatgccgtgttcaaacgatacctggcagtgactcctagcgctcaccaagctcttaaaacgggaattta
tggtgcactctcagtacaatctgctctgatgccgcatagttaagccagccccgacacccgccaacacgcgctgacgcgcc
ctgacgggcttgtctgctcccggcatccgcttacagacaagctgtgaccgtctccgggagctgcatgtgtcagaggtttt
caccgtcatcaccgaaacgcgcga
