# Supplementary material for: Spatial control of avidity regulates initiation and progression of selective autophagy
Source: Nat Commun. 2021 Dec 10;12:7194. doi: 10.1038/s41467-021-27420-3 (PMC8664900; doi:10.1038/s41467-021-27420-3)
Supplement: Supplementary file 6 — Supplementary Dataset 3 [file 41467_2021_27420_MOESM6_ESM.zip › Supplementary Data 1 - Plasmid sequence maps/pML38_promADH1_Atg11-1-454-GAD-3xMyc_termADH1_pGAD-Cx.fa]

>pML38_promADH1_Atg11-1-454-GAD-3xMyc_termADH1_pGAD-Cx  (9226 bp)
ttgagatcctttttttctgcgcgtaatctgctgcttgcaaacaaaaaaaccaccgctaccagcggtggtttgtttgccgg
atcaagagctaccaactctttttccgaaggtaactggcttcagcagagcgcagataccaaatactgtccttctagtgtag
ccgtagttaggccaccacttcaagaactctgtagcaccgcctacatacctcgctctgctaatcctgttaccagtggctgc
tgccagtggcgataagtcgtgtcttaccgggttggactcaagacgatagttaccggataaggcgcagcggtcgggctgaa
cggggggttcgtgcacacagcccagcttggagcgaacgacctacaccgaactgagatacctacagcgtgagctatgagaa
agcgccacgcttcccgaagggagaaaggcggacaggtatccggtaagcggcagggtcggaacaggagagcgcacgaggga
gcttccagggggaaacgcctggtatctttatagtcctgtcgggtttcgccacctctgacttgagcgtcgatttttgtgat
gctcgtcaggggggcggagcctatggaaaaacgccagcaacgcggcctttttacggttcctggccttttgctggcctttt
gctcacatgttctttcctgcgttatcccctgattctgtggataaccgtattaccgcctttgagtgagctgataccgctcg
ccgcagccgaacgaccgagcgcagcgagtcagtgagcgaggaagcggaagagcgcccaatacgcaaaccgcctctccccg
cgcgttggccgattcattaatgcagctgataacttcgtatagcatacattatacgaagttatattaagggttccggatcg
cggccgctcgacctgcagccaagctagcttggctggacgtaaactcctcttcagacctaataacttcgtatagcatacat
tatacgaagttatcagctggcacgacaggtttcccgactggaaagcgggcagtgagcgcaacgcaattaatgtgagttag
ctcactcattaggcaccccaggctttacactttatgcttccggctcgtatgttgtgtggaattgtgagcggataacaatt
tcacacaggaaacagctatgaccatgattacgaattgatcctctagctagagtcgagatccccaactgtgggaatactca
ggtatcgtaagatgcaagagttcgaatctcttagcaaccattatttttttcctcaacataacgagaacacacaggggcgc
tatcgcacagaatcaaattcgatgactggaaattttttgttaatttcagaggtcgcctgacgcatatacctttttcaact
gaaaaattgggagaaaaaggaaaggtgagagcgccggaaccggcttttcatatagaatagagaagcgttcatgactaaat
gcttgcatcacaatacttgaagttgacaatattatttaaggacctattgttttttccaataggtggttagcaatcgtctt
actttctaacttttcttaccttttacatttcagcaatatatatatatatttcaaggatataccattctaatgtctgcccc
taagaagatcgtcgttttgccaggtgaccacgttggtcaagaaatcacagccgaagccattaaggttcttaaagctattt
ctgatgttcgttccaatgtcaagttcgatttcgaaaatcatttaattggtggtgctgctatcgacgctacaggtgtccca
cttccagatgaggcgctggaagcctccaagaaggttgatgccgttttgttaggtgctgtgggtggtcctaaatggggtac
aggtagtgttagacctgaacaaggtttactaaaaatccgtaaagaacttcaattgtacgccaacttaagaccatgtaact
ttgcatccgactctcttttagacttatctccaatcaagccacaatttgctaaaggtactgacttcgttgttgtcagagaa
ttagtgggaggtatttactttggtaagagaaaggaagacgatggtgatggtgtcgcttgggatagtgaacaatacaccgt
tccagaagtgcaaagaatcacaagaatggccgctttcatggccctacaacatgagccaccattgcctatttggtccttgg
ataaagctaatgttttggcctcttcaagattatggagaaaaactgtggaggaaaccatcaagaacgaatttcctacattg
aaggttcaacatcaattgattgattctgccgccatgatcctagttaagaacccaacccacctaaatggtattataatcac
cagcaacatgtttggtgatatcatctccgatgaagcctccgttatcccaggttccttgggtttgttgccatctgcgtcct
tggcctctttgccagacaagaacaccgcatttggtttgtacgaaccatgccacggttctgctccagatttgccaaagaat
aaggtcaaccctatcgccactatcttgtctgctgcaatgatgttgaaattgtcattgaacttgcctgaagaaggtaaggc
cattgaagatgcagttaaaaaggttttggatgcaggtatcagaactggtgatttaggtggttccaacagtaccaccgaag
tcggtgatgctgtcgccgaagaagttaagaaaatccttgcttaaaaagattctctttttttatgatatttgtacataaac
tttataaatgaaattcataatagaaacgacacgaaattacaaaatggaatatgttcatagggtaggggaatttcgaccgg
ccggtagaggtgtggtcaataagagcgacctcatgctatacctgagaaagcaacctgacctacaggaaagagttactcaa
gaataagaattttcgttttaaaacctaagagtcactttaaaatttgtatacacttattttttttataacttatttaataa
taaaaatcataaatcataagaaattcgcttatttagaagtgtcaacaacgtatctaccaacgatttgacccttttccatc
ttttcgtaaatttctggcaaggtagacaagccgacaaccttgattggagacttgaccaaacctctggcgaagaagtccaa
agcttccctacatatgtctagaggatccgttcaagtcttcttctgagattaatttttgttcaccgttcaagtcttcctcg
gagattagcttttgttcaccgttcaaatcttcttcagaaatcaacttttgttcaccactagcagcagccatggcggcgct
cgccctatagtgagtcgtattaaagatctctttttttgggtttggtggggtatcttcatcatcgaatagatagttatata
catcatccattgtagtggtattaaacatccctgtagtgattccaaacgcgttatacgcagtttggtccgtccaaccaggt
gacagtggttttgaattattaccatcatcaattttactagccgtgatttcattattcatgaagttatcatgaacgttaga
ggaggcaattggttgtgaaagcgcttgagaatttgtttgagttgttatgaggttcggaccgttgctactgttagtgaaag
tgaaggacaatgagctatcagcaatattcccactttgattaaaattggcggcggtacccaattcgacctttctcttcttt
tttggaggctcgggaattaattccgctttatccatctttgctgatcctaaacttgcaccggtgtcgaccccggggggccc
ttctacctgtgcaaattctacctcatatttcttgtatagctctaaatctttattacattcattcaataatagtcttttaa
tacctaggatttccatctgggtgaatgctatgttacccaaaatggctactgcatgcttttgtagacttttttttaaatct
attagttctcctatttgtgaatacagcgcttgtgatatagtgaagagagttttcactgattcttttttatccttttccaa
catcacattcatgcttttcaaaaattcttgactattgaattcttcttcttctttatcaagtacatttctgcttcttgttc
gcatttctgataccagtacctcaaagctctctgccatttggtcttcaagctcgaatttagattcattcggggtaaacatt
tgccgcagtcgatcgatgtttactgttataatatctctaaaacttgcattttcgtcaatttccctcttaattttattcag
cttaccattgattgaatgatttagaatctttacagatttttcgttctccaggagagattcaatattaatgaacttttgta
aagaatcaccctctaaagcagtcaacttactcaaggtgtcattgaagcatttttcccattttgaagtcataccattgtct
accagctgatttaaaaattgaacgtttgagttatacaaactttctacatcaaagcagtacagcttcaaatattgtgagca
aacggttaagccatcaaaaatacgcttaatatgggctattatgtctggtatgaggctcttaaaataatgtacatctattt
ctaaagcgcttagccaaccaaggttcgtcgtcagtaagctagttacggaatggtaatttaaacgcgaaagatctacgtct
gcgtcctccaaaggcgagggcataggcttgatcataatagtatcgctaccttggtattgagatatatgactattcttaat
taaatattccagagtctctgtcaagtcgttggaattaggggagttcatgggattagaatccttagacgttaaaagatttg
ttggtgtcggtttactaacaagtgagaatagtcgtctgtcgtaaacgtaaaaatcatttagagtaaaagacctattaata
agcagctctttaaacatcgacggttttagtttgttaccataaggtagtagaatcagcagctgatcgggaggaatcttcca
tttcctagcaatgaactgtttaaatttgtccagggaaacgaaaaaatcaacattcgtagttatacattctccagatattg
catttatgatagtggctgttgtctgcagtggtgttatttcttgctgggtaggtgcagtgctATATTCATCAGCGTCTGCC
ATactagtccgcgggagctcgaattctccgcccggaaaagcttggagttgattgtatgcttggtatagcttgaaatattg
tgcagaaaaagaaacaaggaagaaagggaacgagaacaatgacgaggaaacaaaagattaataattgcaggtctatttat
acttgatagcaagacagcaaacttttttttatttcaaattcaagtaactggaaggaaggccgtataccgttgctcattag
agagtagtgtgcgtgaatgaaggaaggaaaaagtttcgtgtgcttcgagatacccctcatcagctctggaacaacgacat
ctgttggtgctgtctttgtcgttaattttttcctttagtgtcttccatcattttttttgtcattgcggatatggtgagac
aacaacgggggagagagaaaagaaaaaaaaagaaaagaagttgcatgcgcctattattacttcaatagatggcaaatgga
aaaagggtagtgaaacttcgatatgatgatggctatcaagtctagggctacagtattagttcgttatgtaccaccatcaa
tgaggcagtgtaattggtgtagtcttgtttagcccattatgtcttgtctggtatctgttctattgtatatctcccctccg
ccacctacatgttagggagaccaacgaaggtattataggaatcccgatgtatgggtttggttgccagaaaagaggaagtc
catattgtacacccggaaacaacaaaaggatatccgaaatattccacggtttagaaaaaaatcggaaaagagcgcggagg
ggtgttaccccccttctctactagcattggactttaattaatatatgtgcataggagaagtgtaaagttcccttccatat
tgtaacataataaagtgcacacccaaatgaattgaaagcgtactcaaacagacaaccatttccagtgttgtatgtacctg
tctatttatactggtagcaaccctattgctgtttcctcttcaaagtactctagcggttatgcgcgtctcaccttcaaggt
catggtcgctctattgttcgcaccaccggcaaactcgcgtctcgcaagtcttggctcattcttctagtatactcatgttg
caaatgcactcaggttctttcggcaacttaaataatgacaccagttgtcgtggtcgtcatcatcgcaaccccaaccggca
ttcttattgcttctccaatctcgccccttagcgcagggtaaaccttggaaaatgcaggcgcaaaaaactccgccgggcac
agcctcacgcccagcgttatcgccgggccggcaagagcgcgggtccgccacagagtcagcatgattgtgcaattgcgtaa
actcgttttttcggcgccgcaaagccaaatacatcatatcaacacttttcactttatttttcgttcgacccttatatttg
tcttttgccttcatgctccttgatttcctatttcatttaccatcatttcttcgatcccggatctcgacctgcaggcatgc
aagcaacgaagcatctgtgcttcattttgtagaacaaaaatgcaacgcgagagcgctaatttttcaaacaaagaatctga
gctgcatttttacagaacagaaatgcaacgcgaaagcgctattttaccaacgaagaatctgtgcttcatttttgtaaaac
aaaaatgcaacgcgagagcgctaatttttcaaacaaagaatctgagctgcatttttacagaacagaaatgcaacgcgaga
gcgctattttaccaacaaagaatctatacttcttttttgttctacaaaaatgcatcccgagagcgctatttttctaacaa
agcatcttagattactttttttctcctttgtgcgctctataatgcagtctcttgataactttttgcactgtaggtccgtt
aaggttagaagaaggctactttggtgtctattttctcttccataaaaaaagcctgactccacttcccgcgtttactgatt
actagcgaagctgcgggtgcattttttcaagataaaggcatccccgattatattctataccgatgtggattgcgcatact
ttgtgaacagaaagtgatagcgttgatgattcttcattggtcagaaaattatgaacggtttcttctattttgtctctata
tactacgtataggaaatgtttacattttcgtattgttttcgattcactctatgaatagttcttactacaatttttttgtc
taaagagtaatactagagataaacataaaaaatgtagaggtcgagtttagatgcaagttcaaggagcgaaaggtggatgg
gtaggttatatagggatatagcacagagatatatagcaaagagatacttttgagcaatgtttgtggaagcggtattcgca
atattttagtagctcgttacagtccggtgcgtttttggttttttgaaagtgcgtcttcagagcgcttttggttttcaaaa
gcgctctgaagttcctatactttctagctagagaataggaacttcggaataggaacttcaaagcgtttccgaaaacgagc
gcttccgaaaatgcaacgcgagctgcgcacatacagctcactgttcacgtcgcacctatatctgcgtgttgcctgtatat
atatatacatgagaagaacggcatagtgcgtgtttatgcttaaatgcgttatggtgcactctcagtacaatctgctctga
tgccgcatagttaagccagccccgacacccgccaacacccgctgacgcgccctgacgggcttgtctgctcccggcatccg
cttacagacaagctgtgaccgtctccgggagctgcatgtgtcagaggttttcaccgtcatcaccgaaacgcgcgagacga
aagggcctcgtgatacgcctatttttataggttaatgtcatgataataatggtttcttagacgtcaggtggcacttttcg
gggaaatgtgcgcggaacccctatttgtttatttttctaaatacattcaaatatgtatccgctcatgagacaataaccct
gataaatgcttcaataatattgaaaaaggaagagtatgagtattcaacatttccgtgtcgcccttattcccttttttgcg
gcattttgccttcctgtttttgctcacccagaaacgctggtgaaagtaaaagatgctgaagatcagttgggtgcacgagt
gggttacatcgaactggatctcaacagcggtaagatccttgagagttttcgccccgaagaacgttttccaatgatgagca
cttttaaagttctgctatgtggcgcggtattatcccgtattgacgccgggcaagagcaactcggtcgccgcatacactat
tctcagaatgacttggttgagtactcaccagtcacagaaaagcatcttacggatggcatgacagtaagagaattatgcag
tgctgccataaccatgagtgataacactgcggccaacttacttctgacaacgatcggaggaccgaaggagctaaccgctt
ttttgcacaacatgggggatcatgtaactcgccttgatcgttgggaaccggagctgaatgaagccataccaaacgacgag
cgtgacaccacgatgcctgtagcaatggcaacaacgttgcgcaaactattaactggcgaactacttactctagcttcccg
gcaacaattaatagactggatggaggcggataaagttgcaggaccacttctgcgctcggcccttccggctggctggttta
ttgctgataaatctggagccggtgagcgtgggtctcgcggtatcattgcagcactggggccagatggtaagccctcccgt
atcgtagttatctacacgacggggagtcaggcaactatggatgaacgaaatagacagatcgctgagataggtgcctcact
gattaagcattggtaactgtcagaccaagtttactcatatatactttagattgatttaaaacttcatttttaatttaaaa
ggatctaggtgaagatcctttttgataatctcatgaccaaaatcccttaacgtgagttttcgttccactgagcgtcagac
cccgtagaaaagatcaaaggatcttc
