# Supplementary material for: Spatial control of avidity regulates initiation and progression of selective autophagy
Source: Nat Commun. 2021 Dec 10;12:7194. doi: 10.1038/s41467-021-27420-3 (PMC8664900; doi:10.1038/s41467-021-27420-3)
Supplement: Supplementary file 6 — Supplementary Dataset 3 [file 41467_2021_27420_MOESM6_ESM.zip › Supplementary Data 1 - Plasmid sequence maps/pML49_promADH1_Atg11-GAD-3xMyc_termADH1_pGAD-Cx.fa]

>pML49_promADH1_Atg11-GAD-3xMyc_termADH1_pGAD-Cx  (11,407 bp)
ttgagatcctttttttctgcgcgtaatctgctgcttgcaaacaaaaaaaccaccgctaccagcggtggtttgtttgccgg
atcaagagctaccaactctttttccgaaggtaactggcttcagcagagcgcagataccaaatactgtccttctagtgtag
ccgtagttaggccaccacttcaagaactctgtagcaccgcctacatacctcgctctgctaatcctgttaccagtggctgc
tgccagtggcgataagtcgtgtcttaccgggttggactcaagacgatagttaccggataaggcgcagcggtcgggctgaa
cggggggttcgtgcacacagcccagcttggagcgaacgacctacaccgaactgagatacctacagcgtgagctatgagaa
agcgccacgcttcccgaagggagaaaggcggacaggtatccggtaagcggcagggtcggaacaggagagcgcacgaggga
gcttccagggggaaacgcctggtatctttatagtcctgtcgggtttcgccacctctgacttgagcgtcgatttttgtgat
gctcgtcaggggggcggagcctatggaaaaacgccagcaacgcggcctttttacggttcctggccttttgctggcctttt
gctcacatgttctttcctgcgttatcccctgattctgtggataaccgtattaccgcctttgagtgagctgataccgctcg
ccgcagccgaacgaccgagcgcagcgagtcagtgagcgaggaagcggaagagcgcccaatacgcaaaccgcctctccccg
cgcgttggccgattcattaatgcagctgataacttcgtatagcatacattatacgaagttatattaagggttccggatcg
cggccgctcgacctgcagccaagctagcttggctggacgtaaactcctcttcagacctaataacttcgtatagcatacat
tatacgaagttatcagctggcacgacaggtttcccgactggaaagcgggcagtgagcgcaacgcaattaatgtgagttag
ctcactcattaggcaccccaggctttacactttatgcttccggctcgtatgttgtgtggaattgtgagcggataacaatt
tcacacaggaaacagctatgaccatgattacgaattgatcctctagctagagtcgagatccccaactgtgggaatactca
ggtatcgtaagatgcaagagttcgaatctcttagcaaccattatttttttcctcaacataacgagaacacacaggggcgc
tatcgcacagaatcaaattcgatgactggaaattttttgttaatttcagaggtcgcctgacgcatatacctttttcaact
gaaaaattgggagaaaaaggaaaggtgagagcgccggaaccggcttttcatatagaatagagaagcgttcatgactaaat
gcttgcatcacaatacttgaagttgacaatattatttaaggacctattgttttttccaataggtggttagcaatcgtctt
actttctaacttttcttaccttttacatttcagcaatatatatatatatttcaaggatataccattctaatgtctgcccc
taagaagatcgtcgttttgccaggtgaccacgttggtcaagaaatcacagccgaagccattaaggttcttaaagctattt
ctgatgttcgttccaatgtcaagttcgatttcgaaaatcatttaattggtggtgctgctatcgacgctacaggtgtccca
cttccagatgaggcgctggaagcctccaagaaggttgatgccgttttgttaggtgctgtgggtggtcctaaatggggtac
aggtagtgttagacctgaacaaggtttactaaaaatccgtaaagaacttcaattgtacgccaacttaagaccatgtaact
ttgcatccgactctcttttagacttatctccaatcaagccacaatttgctaaaggtactgacttcgttgttgtcagagaa
ttagtgggaggtatttactttggtaagagaaaggaagacgatggtgatggtgtcgcttgggatagtgaacaatacaccgt
tccagaagtgcaaagaatcacaagaatggccgctttcatggccctacaacatgagccaccattgcctatttggtccttgg
ataaagctaatgttttggcctcttcaagattatggagaaaaactgtggaggaaaccatcaagaacgaatttcctacattg
aaggttcaacatcaattgattgattctgccgccatgatcctagttaagaacccaacccacctaaatggtattataatcac
cagcaacatgtttggtgatatcatctccgatgaagcctccgttatcccaggttccttgggtttgttgccatctgcgtcct
tggcctctttgccagacaagaacaccgcatttggtttgtacgaaccatgccacggttctgctccagatttgccaaagaat
aaggtcaaccctatcgccactatcttgtctgctgcaatgatgttgaaattgtcattgaacttgcctgaagaaggtaaggc
cattgaagatgcagttaaaaaggttttggatgcaggtatcagaactggtgatttaggtggttccaacagtaccaccgaag
tcggtgatgctgtcgccgaagaagttaagaaaatccttgcttaaaaagattctctttttttatgatatttgtacataaac
tttataaatgaaattcataatagaaacgacacgaaattacaaaatggaatatgttcatagggtaggggaatttcgaccgg
ccggtagaggtgtggtcaataagagcgacctcatgctatacctgagaaagcaacctgacctacaggaaagagttactcaa
gaataagaattttcgttttaaaacctaagagtcactttaaaatttgtatacacttattttttttataacttatttaataa
taaaaatcataaatcataagaaattcgcttatttagaagtgtcaacaacgtatctaccaacgatttgacccttttccatc
ttttcgtaaatttctggcaaggtagacaagccgacaaccttgattggagacttgaccaaacctctggcgaagaagtccaa
agcttccctacatatgtctagaggatccgttcaagtcttcttctgagattaatttttgttcaccgttcaagtcttcctcg
gagattagcttttgttcaccgttcaaatcttcttcagaaatcaacttttgttcaccactagcagcagccatggcggcgct
cgccctatagtgagtcgtattaaagatctctttttttgggtttggtggggtatcttcatcatcgaatagatagttatata
catcatccattgtagtggtattaaacatccctgtagtgattccaaacgcgttatacgcagtttggtccgtccaaccaggt
gacagtggttttgaattattaccatcatcaattttactagccgtgatttcattattcatgaagttatcatgaacgttaga
ggaggcaattggttgtgaaagcgcttgagaatttgtttgagttgttatgaggttcggaccgttgctactgttagtgaaag
tgaaggacaatgagctatcagcaatattcccactttgattaaaattggcggcggtacccaattcgacctttctcttcttt
tttggaggctcgggaattaattccgctttatccatctttgctgatcctaaacttgcaccggtgtcgaccccgggggggat
cCAAACTCCCTGGTATGAAACCACAACCGCAGTGACCTGAAACCAAACTGAGCCCTTTGGTAGTCTAAATGGATTATTAG
AGGGGCTATCTGCTACGAAATGTTCCAAAGTGACAATTCTGCCTACAAACCATTCTTTCCCCTTCGTCAATCCTTTTTCG
TCCTTTAAAAAATATCTTGTGCTTTCTTCAAAAGCTGTAAATGCAGCCCAAGGCCTCATCAGTTTATTCTTGTCCCTGCC
AGATATACTGGCTTGATTGATTACATTACTATGTATCACCGAGGGAGACGATTGTATAGACATAGCATCCAAAGGCGGTG
GAGTTGATAAATCAACAGATGAAAATGATGAGCTCAATGATGAGGTGGAAGACGACATAGACCCGACAGAATTAACGTTT
TCTCGTGTTGGCAAAAATAATGCTAAATCGCCAATTTGAAAGTTCCTCAAAGTCACCTTTTCCCTTTGGAATCTCTCCAA
TAGCGTTCTCTTGATCTTATTTTCTTTAGTTAATTTTTTGGCCAAGGTCTCAATATCCTTGAATCTCCTGATAACGGCAA
CTTCATAAAGCTTATTGTCATATAATTGAGTGATATTCCCCAGAAAAATGCTTTGCTGTGTATCCTTTTCAGATCCATTG
GCAACTGACTTTATTAATTCATACTCATCTTTCAATTTCTGGAAAACCGGACTTTTTATTAGAGAATTATCATGTGCGTC
CAGCATTTGTGTGCTTTCATCCAGTATATTACTTTGGGCGGTTCCCTTTTTCAATCCCTTGACTCGTCTAATTTGGATGT
TATTATTATTGTCGAAGGTTAACAGCAACCCAATGTTCTCCAAAATGAAAATATTTGTCGATATTATATCAAATATTCTA
TCTTGCAGAGTCTGTGTGTATGCAGATATCTGGTTTTCCCTACCTGGGTCCTCAGCAAGAGGAATGGTTTCGAATTTCTC
ACCTTTTTCCATCGAGCTTGAGTTAGTCTCAGCGTAACTTTTCTCTGAAGTCACAATTTGTTTACCGAGCCTTTCAATAT
CAGCCTTCAACAAATTGACCTCTTGTTCATGCTTCTTATTAGATTCATCCAGATCCATTTGCAATCGTTCCCTCGATTTG
CTAACATCATCATAGTCACCTGTTAGCTTTTCTATCTTTTCATTGTCTTGGCTAATTATATCATTCAATTGCTTTTTGAA
AGAGGCATTGAGGGTAAAAATTTCAGTTCTATGCGATTGTTCTTCATTAGTTAACCTTGCCAATTCTTGATTCAAATTAG
TCAAAGTTTCGCGATAAGCTGTCTTCTCCACCTCTAGATCACTTATTTTTTTCCCCATTTCCGAAATTTGCATTGATTTT
CGATTATTTTCTTCTTTCAATAGTTGAAGTTGGTGTAATAGATCATCCACATTACTCTCTAACTCTTGAATTTGATGATT
ATTAGCTTGCGAAACACTATCAATGTTCACTTCAGAAATATTGGCAGGCTCTAGTAATACAGATGCTCCCAGGAATTTCT
TCTTGTTTATACTCGTAGCAGAACCACGAAATGGCTTAAGATGGGTATTGAGAACACCTTGAGGCCAATGGCCTATGTCG
GAATATTGAAACTCATGTAATAGCGATTCTAATTTTTTTATTCTTGTTTTGTATCCTTTGACTACATCATCACTTTTCAA
GGCAATAGACCCTTCAGGGGAAATGCTATTGCCATTAGAACTATTATTGTTATTATTTTTGAAATTGGAATATATTATAT
GAAATCTCTTCGTCTCAAAAAGTGTTTTCGAAAGTAGATCAATGATCGGTTCAGAAACATCTGTTTCTTTAATTTGCGTC
ATATAATTATCAATGGCTTGCGATACTTTTACCAGGTCTTGGCGGTAATTTGCTATAGAATTCTCATTTTCATCTTCCTC
ATCTTCATTTGGTGGAGAAGTATGAGAGTGATATTCGTTTAGACGTTTGAAATCAGAGGAAGACAATAGATCTTCGCAAA
AAACAGTCGCGATGGAACCGAAATTTTTAACCCATTTATTTCTTGTTCGTAATTCATTTTGTTTGAACAACTCTAAATCT
TGATTAAAATTTGAGATAAATGACAAAATTTGTTGGAACCATGATAGCCTACGATATTTTTCGATTAAATAAAGCCCATA
TATCAGAGGCAAATCTTCTACCTGTGCAAATTCTACCTCATATTTCTTGTATAGCTCTAAATCTTTATTACATTCATTCA
ATAATAGTCTTTTAATACCTAGGATTTCCATCTGGGTGAATGCTATGTTACCCAAAATGGCTACTGCATGCTTTTGTAGA
CTTTTTTTTAAATCTATTAGTTCTCCTATTTGTGAATACAGCGCTTGTGATATAGTGAAGAGAGTTTTCACTGATTCTTT
TTTATCCTTTTCCAACATCACATTCATGCTTTTCAAAAATTCTTGACTATTGAATTCTTCTTCTTCTTTATCAAGTACAT
TTCTGCTTCTTGTTCGCATTTCTGATACCAGTACCTCAAAGCTCTCTGCCATTTGGTCTTCAAGCTCGAATTTAGATTCA
TTCGGGGTAAACATTTGCCGCAGTCGATCGATGTTTACTGTTATAATATCTCTAAAACTTGCATTTTCGTCAATTTCCCT
CTTAATTTTATTCAGCTTACCATTGATTGAATGATTTAGAATCTTTACAGATTTTTCGTTCTCCAGGAGAGATTCAATAT
TAATGAACTTTTGTAAAGAATCACCCTCTAAAGCAGTCAACTTACTCAAGGTGTCATTGAAGCATTTTTCCCATTTTGAA
GTCATACCATTGTCTACCAGCTGATTTAAAAATTGAACGTTTGAGTTATACAAACTTTCTACATCAAAGCAGTACAGCTT
CAAATATTGTGAGCAAACGGTTAAGCCATCAAAAATACGCTTAATATGGGCTATTATGTCTGGTATGAGGCTCTTAAAAT
AATGTACATCTATTTCTAAAGCGCTTAGCCAACCAAGGTTCGTCGTCAGTAAGCTAGTTACGGAATGGTAATTTAAACGC
GAAAGATCTACGTCTGCGTCCTCCAAAGGCGAGGGCATAGGCTTGATCATAATAGTATCGCTACCTTGGTATTGAGATAT
ATGACTATTCTTAATTAAATATTCCAGAGTCTCTGTCAAGTCGTTGGAATTAGGGGAGTTCATGGGATTAGAATCCTTAG
ACGTTAAAAGATTTGTTGGTGTCGGTTTACTAACAAGTGAGAATAGTCGTCTGTCGTAAACGTAAAAATCATTTAGAGTA
AAAGACCTATTAATAAGCAGCTCTTTAAACATCGACGGTTTTAGTTTGTTACCATAAGGTAGTAGAATCAGCAGCTGATC
GGGAGGAATCTTCCATTTCCTAGCAATGAACTGTTTAAATTTGTCCAGGGAAACGAAAAAATCAACATTCGTAGTTATAC
ATTCTCCAGATATTGCATTTATGATAGTGGCTGTTGTCTGCAGTGGTGTTATTTCTTGCTGGGTAGGTGCAGTGCTATAT
TCATCAGCGTCTGCCATGgatccactagtccgcgggagctcgaattctccgcccggaaaagcttggagttgattgtatgc
ttggtatagcttgaaatattgtgcagaaaaagaaacaaggaagaaagggaacgagaacaatgacgaggaaacaaaagatt
aataattgcaggtctatttatacttgatagcaagacagcaaacttttttttatttcaaattcaagtaactggaaggaagg
ccgtataccgttgctcattagagagtagtgtgcgtgaatgaaggaaggaaaaagtttcgtgtgcttcgagatacccctca
tcagctctggaacaacgacatctgttggtgctgtctttgtcgttaattttttcctttagtgtcttccatcattttttttg
tcattgcggatatggtgagacaacaacgggggagagagaaaagaaaaaaaaagaaaagaagttgcatgcgcctattatta
cttcaatagatggcaaatggaaaaagggtagtgaaacttcgatatgatgatggctatcaagtctagggctacagtattag
ttcgttatgtaccaccatcaatgaggcagtgtaattggtgtagtcttgtttagcccattatgtcttgtctggtatctgtt
ctattgtatatctcccctccgccacctacatgttagggagaccaacgaaggtattataggaatcccgatgtatgggtttg
gttgccagaaaagaggaagtccatattgtacacccggaaacaacaaaaggatatccgaaatattccacggtttagaaaaa
aatcggaaaagagcgcggaggggtgttaccccccttctctactagcattggactttaattaatatatgtgcataggagaa
gtgtaaagttcccttccatattgtaacataataaagtgcacacccaaatgaattgaaagcgtactcaaacagacaaccat
ttccagtgttgtatgtacctgtctatttatactggtagcaaccctattgctgtttcctcttcaaagtactctagcggtta
tgcgcgtctcaccttcaaggtcatggtcgctctattgttcgcaccaccggcaaactcgcgtctcgcaagtcttggctcat
tcttctagtatactcatgttgcaaatgcactcaggttctttcggcaacttaaataatgacaccagttgtcgtggtcgtca
tcatcgcaaccccaaccggcattcttattgcttctccaatctcgccccttagcgcagggtaaaccttggaaaatgcaggc
gcaaaaaactccgccgggcacagcctcacgcccagcgttatcgccgggccggcaagagcgcgggtccgccacagagtcag
catgattgtgcaattgcgtaaactcgttttttcggcgccgcaaagccaaatacatcatatcaacacttttcactttattt
ttcgttcgacccttatatttgtcttttgccttcatgctccttgatttcctatttcatttaccatcatttcttcgatcccg
gatctcgacctgcaggcatgcaagcaacgaagcatctgtgcttcattttgtagaacaaaaatgcaacgcgagagcgctaa
tttttcaaacaaagaatctgagctgcatttttacagaacagaaatgcaacgcgaaagcgctattttaccaacgaagaatc
tgtgcttcatttttgtaaaacaaaaatgcaacgcgagagcgctaatttttcaaacaaagaatctgagctgcatttttaca
gaacagaaatgcaacgcgagagcgctattttaccaacaaagaatctatacttcttttttgttctacaaaaatgcatcccg
agagcgctatttttctaacaaagcatcttagattactttttttctcctttgtgcgctctataatgcagtctcttgataac
tttttgcactgtaggtccgttaaggttagaagaaggctactttggtgtctattttctcttccataaaaaaagcctgactc
cacttcccgcgtttactgattactagcgaagctgcgggtgcattttttcaagataaaggcatccccgattatattctata
ccgatgtggattgcgcatactttgtgaacagaaagtgatagcgttgatgattcttcattggtcagaaaattatgaacggt
ttcttctattttgtctctatatactacgtataggaaatgtttacattttcgtattgttttcgattcactctatgaatagt
tcttactacaatttttttgtctaaagagtaatactagagataaacataaaaaatgtagaggtcgagtttagatgcaagtt
caaggagcgaaaggtggatgggtaggttatatagggatatagcacagagatatatagcaaagagatacttttgagcaatg
tttgtggaagcggtattcgcaatattttagtagctcgttacagtccggtgcgtttttggttttttgaaagtgcgtcttca
gagcgcttttggttttcaaaagcgctctgaagttcctatactttctagctagagaataggaacttcggaataggaacttc
aaagcgtttccgaaaacgagcgcttccgaaaatgcaacgcgagctgcgcacatacagctcactgttcacgtcgcacctat
atctgcgtgttgcctgtatatatatatacatgagaagaacggcatagtgcgtgtttatgcttaaatgcgttatggtgcac
tctcagtacaatctgctctgatgccgcatagttaagccagccccgacacccgccaacacccgctgacgcgccctgacggg
cttgtctgctcccggcatccgcttacagacaagctgtgaccgtctccgggagctgcatgtgtcagaggttttcaccgtca
tcaccgaaacgcgcgagacgaaagggcctcgtgatacgcctatttttataggttaatgtcatgataataatggtttctta
gacgtcaggtggcacttttcggggaaatgtgcgcggaacccctatttgtttatttttctaaatacattcaaatatgtatc
cgctcatgagacaataaccctgataaatgcttcaataatattgaaaaaggaagagtatgagtattcaacatttccgtgtc
gcccttattcccttttttgcggcattttgccttcctgtttttgctcacccagaaacgctggtgaaagtaaaagatgctga
agatcagttgggtgcacgagtgggttacatcgaactggatctcaacagcggtaagatccttgagagttttcgccccgaag
aacgttttccaatgatgagcacttttaaagttctgctatgtggcgcggtattatcccgtattgacgccgggcaagagcaa
ctcggtcgccgcatacactattctcagaatgacttggttgagtactcaccagtcacagaaaagcatcttacggatggcat
gacagtaagagaattatgcagtgctgccataaccatgagtgataacactgcggccaacttacttctgacaacgatcggag
gaccgaaggagctaaccgcttttttgcacaacatgggggatcatgtaactcgccttgatcgttgggaaccggagctgaat
gaagccataccaaacgacgagcgtgacaccacgatgcctgtagcaatggcaacaacgttgcgcaaactattaactggcga
actacttactctagcttcccggcaacaattaatagactggatggaggcggataaagttgcaggaccacttctgcgctcgg
cccttccggctggctggtttattgctgataaatctggagccggtgagcgtgggtctcgcggtatcattgcagcactgggg
ccagatggtaagccctcccgtatcgtagttatctacacgacggggagtcaggcaactatggatgaacgaaatagacagat
cgctgagataggtgcctcactgattaagcattggtaactgtcagaccaagtttactcatatatactttagattgatttaa
aacttcatttttaatttaaaaggatctaggtgaagatcctttttgataatctcatgaccaaaatcccttaacgtgagttt
tcgttccactgagcgtcagaccccgtagaaaagatcaaaggatcttc
