# Supplementary material for: Spatial control of avidity regulates initiation and progression of selective autophagy
Source: Nat Commun. 2021 Dec 10;12:7194. doi: 10.1038/s41467-021-27420-3 (PMC8664900; doi:10.1038/s41467-021-27420-3)
Supplement: Supplementary file 6 — Supplementary Dataset 3 [file 41467_2021_27420_MOESM6_ESM.zip › Supplementary Data 1 - Plasmid sequence maps/pDH66_promVPS15_Vps15-GFP_termCYC1_pRS413.fa]

>pDH66_promVPS15_Vps15-GFP_termCYC1_pRS413  (10,859 bp)
gatcgcttgcctgtaacttacacgcgcctcgtatcttttaatgatggaataatttgggaatttactctgtgtttatttat
ttttatgttttgtatttggattttagaaagtaaataaagaaggtagaagagttacggaatgaagaaaaaaaaataaacaa
aggtttaaaaaatttcaacaaaaagcgtactttacatatatatttattagacaagaaaagcagattaaatagatatacat
tcgattaacgataagtaaaatgtaaaatcacaggattttcgtgtgtggtcttctacacagacaagatgaaacaattcggc
attaatacctgagagcaggaagagcaagataaaaggtagtatttgttggcgatccccctagagtcttttacatcttcgga
aaacaaaaactattttttctttaatttctttttttactttctatttttaatttatatatttatattaaaaaatttaaatt
ataattatttttatagcacgtgatgaaaaggacccaggtggcacttttcggggaaatgtgcgcggaacccctatttgttt
atttttctaaatacattcaaatatgtatccgctcatgagacaataaccctgataaatgcttcaataatattgaaaaagga
agagtatgagtattcaacatttccgtgtcgcccttattcccttttttgcggcattttgccttcctgtttttgctcaccca
gaaacgctggtgaaagtaaaagatgctgaagatcagttgggtgcacgagtgggttacatcgaactggatctcaacagcgg
taagatccttgagagttttcgccccgaagaacgttttccaatgatgagcacttttaaagttctgctatgtggcgcggtat
tatcccgtattgacgccgggcaagagcaactcggtcgccgcatacactattctcagaatgacttggttgagtactcacca
gtcacagaaaagcatcttacggatggcatgacagtaagagaattatgcagtgctgccataaccatgagtgataacactgc
ggccaacttacttctgacaacgatcggaggaccgaaggagctaaccgcttttttgcacaacatgggggatcatgtaactc
gccttgatcgttgggaaccggagctgaatgaagccataccaaacgacgagcgtgacaccacgatgcctgtagcaatggca
acaacgttgcgcaaactattaactggcgaactacttactctagcttcccggcaacaattaatagactggatggaggcgga
taaagttgcaggaccacttctgcgctcggcccttccggctggctggtttattgctgataaatctggagccggtgagcgtg
ggtctcgcggtatcattgcagcactggggccagatggtaagccctcccgtatcgtagttatctacacgacggggagtcag
gcaactatggatgaacgaaatagacagatcgctgagataggtgcctcactgattaagcattggtaactgtcagaccaagt
ttactcatatatactttagattgatttaaaacttcatttttaatttaaaaggatctaggtgaagatcctttttgataatc
tcatgaccaaaatcccttaacgtgagttttcgttccactgagcgtcagaccccgtagaaaagatcaaaggatcttcttga
gatcctttttttctgcgcgtaatctgctgcttgcaaacaaaaaaaccaccgctaccagcggtggtttgtttgccggatca
agagctaccaactctttttccgaaggtaactggcttcagcagagcgcagataccaaatactgtccttctagtgtagccgt
agttaggccaccacttcaagaactctgtagcaccgcctacatacctcgctctgctaatcctgttaccagtggctgctgcc
agtggcgataagtcgtgtcttaccgggttggactcaagacgatagttaccggataaggcgcagcggtcgggctgaacggg
gggttcgtgcacacagcccagcttggagcgaacgacctacaccgaactgagatacctacagcgtgagctatgagaaagcg
ccacgcttcccgaagggagaaaggcggacaggtatccggtaagcggcagggtcggaacaggagagcgcacgagggagctt
ccagggggaaacgcctggtatctttatagtcctgtcgggtttcgccacctctgacttgagcgtcgatttttgtgatgctc
gtcaggggggcggagcctatggaaaaacgccagcaacgcggcctttttacggttcctggccttttgctggccttttgctc
acatgttctttcctgcgttatcccctgattctgtggataaccgtattaccgcctttgagtgagctgataccgctcgccgc
agccgaacgaccgagcgcagcgagtcagtgagcgaggaagcggaagagcgcccaatacgcaaaccgcctctccccgcgcg
ttggccgattcattaatgcagctggcacgacaggtttcccgactggaaagcgggcagtgagcgcaacgcaattaatgtga
gttaGctcactcattaggcaccccaggctttacactttatgcttccggctcGtatgttgtgtggaattgtgagcggataa
caatttcacacaggaaacagctatgaccatgattacgccaagcgcgcaattaaccctcactaaagggaACAAAAGCTGGa
gctCcaccgcggtgGCggccgcAAGCATTATCCATATATTCCAGTTGCGAACGTTTTCACTAATTTCTTGAAGGAAATCA
AGCCTTTTCAAAAGTACTCGGTTTCATCAAGGATTATCTGTTGGGATGAGAAATGGATTTACGTCATGAGTAGATTCACA
ATTAAAAAGGGCACCGTCTTATGCTCATTATCATTGACCAAATACGTCCTTAAGGACGGTAGAAAGACCATCAAACCAAA
GGATGCTCTTGAATACTGTGGTTTATATAATGAGAAGGTCGCCAAAATTTCTGAGGACAATCTAAAGCTTTTAACCGAGC
GTTGTGGTTTCCACGAGACAGTACCATTGGAAAACTTGAGCCAAGAGTACTGTTCAGAAATCTAACTTCTATACACATAT
AGCCGGTATTATAAAATATATAAATCTATCTTCTTTCAAAAGTTTCTCTGTGCAGTCTGCGTTATATTTTATCTTCGGTA
GAAAACAAGGTAAATTTCCCTTATTTTTCAACATCATAAAAATGAAAAACAGATATATCTTAAGTAAGATACTTAAGCAG
ACAAGTTGAATTGGAGAAATACAAAAGCTGTAAGGTTATCAAAAAGGAAGGCATACAGTATAATGGGGGCACAATTATCA
CTAGTGGTCCAAGCATCACCTTCCATAGCCATTTTTTCATATATCGATGTCTTAGAGGAAGTACACTACGTTTCACAGTT
AAACTCATCAAGATTCTTAAAAACATGCAAGGCACTGGACCCTAACGGCGAAATTGTTATCAAAGTGTTTATTAAACCAA
AAGACCAATATAGCTTACGACCTTTTCTCCAACGTATAAGGGCTCAATCGTTTAAGTTGGGACAACTACCGCACGTTTTA
AACTACAGTAAATTGATCGAGACAAATAGAGCCGGCTACATGATACGGCAGCACTTAAAAAATAATTTATATGACAGATT
GAGTTTGAGACCTTACTTACAAGACATTGAACTGAAATTCATTGCTTTCCAGTTGTTAAATGCATTAAAGGACATTCATA
ATCTGAATATTGTCCATGGTGATATAAAGACAGAAAATATCCTAGTAACAAGTTGGAATTGGTGTATATTGACAGATTTT
GCTGCATTTATCAAACCCGTATATTTGCCTGAAGATAATCCAGGTGAATTTTTATTCTACTTCGACACCTCGAAGAGAAG
AACCTGTTATCTAGCCCCGGAGAGGTTTAACTCTAAACTTTACCAAGATGGAAAATCTAACAATGGTAGGCTAACTAAAG
AAATGGACATATTTAGTCTTGGATGTGTTATTGCAGAAATATTTGCTGAAGGAAGACCCATCTTCAACTTATCACAGCTA
TTCAAATATAAAAGTAATTCATATGACGTAAACAGGGAATTTCTCATGGAGGAAATGAATTCTACCGATTTAAGGAACTT
GGTTCTAGACATGATTCAACTAGATCCATCCAAAAGACTTTCATGTGATGAACTACTGAATAAATATCGTGGCATTTTCT
TCCCCGATTATTTCTACACTTTCATTTATGATTATTTCAGAAATTTGGTTACTATGACAACAAGCACACCGATATCAGAT
AACACTTGCACCAATAGTACCTTGGAAGACAATGTAAAACTTTTAGATGAAACTACGGAAAAAATATACAGAGATTTTTC
CCAAATATGTCATTGTTTGGACTTTCCTTTAATAAAAGACGGGGGTGAGATTGGTTCAGACCCCCCAATTTTGGAATCTT
ACAAAATAGAGATAGAAATTAGTCGGTTTTTAAACACAAACTTATATTTCCCCCAAAATTACCATTTAGTCTTACAGCAG
TTTACCAAAGTATCCGAAAAGATAAAATCAGTTAAAGAGGAATGTGCCTTACTCTTTATCTCTTATTTGTCTCATAGTAT
AAGAAGTATTGTTTCGACTGCTACGAAACTTAAAAATTTAGAACTATTAGCAGTATTTGCACAATTCGTTTCTGATGAAA
ATAAAATTGATCGAGTCGTACCTTATTTCGTATGTTGTTTTGAAGATAGTGACCAGGACGTCCAGGCCCTATCTTTGTTA
ACATTAATCCAGGTACTCACCTCTGTAAGAAAATTGAATCAATTGAACGAGAATATATTTGTGGACTACTTACTTCCGAG
ACTGAAAAGATTACTTATTTCCAATAGGCAGAATACCAATTATTTAAGGATTGTGTTTGCTAATTGTTTGAGCGACTTGG
CCATTATCATTAATAGATTTCAAGAATTTACATTTGCTCAGCACTGCAATGATAACTCAATGGATAACAACACGGAAATC
ATGGAAAGCAGTACCAAGTATTCAGCAAAATTGATCCAAAGTGTCGAAGATTTAACTGTCTCTTTTTTAACAGATAATGA
TACTTATGTAAAGATGGCACTTTTGCAAAACATTCTTCCACTTTGTAAATTTTTTGGTAGGGAAAGAACAAACGATATTA
TACTGAGTCATTTAATAACCTACCTTAATGATAAGGACCCAGCATTGCGAGTTTCCTTAATTCAAACAATATCCGGAATA
TCAATTCTTTTGGGTACCGTTACATTAGAACAGTATATTTTACCATTGTTAATCCAGACCATCACTGATTCGGAAGAATT
AGTAGTGATCAGTGTTTTACAAAGCTTAAAATCTTTGTTCAAGACTGGGTTGATTAGGAAAAAATATTATATTGATATAT
CAAAAACAACATCTCCCTTGTTGTTGCATCCTAATAATTGGATAAGACAGTTTACTTTGATGATAATTATAGAAATTATT
AATAAGTTATCAAAAGCCGAAGTGTACTGCATTCTCTATCCAATAATAAGGCCTTTCTTCGAATTTGACGTTGAGTTCAA
CTTCAAATCAATGATAAGCTGTTGCAAGCAACCAGTGTCAAGATCGGTTTACAATCTATTGTGTAGTTGGTCTGTTAGAG
CGTCAAAATCTTTATTTTGGAAAAAAATCATCACAAATCATGTAGATTCATTCGGAAATAATAGAATCGAATTTATAACA
AAAAATTACTCAAGTAAAAATTATGGATTTAATAAAAGAGATACGAAATCAAGTTCCTCGCTGAAGGGTATTAAAACATC
ATCCACCGTCTATTCACATGACAACAAGGAAATTCCCTTAACTGCTGAAGACAGAAATTGGATTGATAAGTTCCACATTA
TTGGGCTAACAGAAAAAGATATTTGGAAAATTGTGGCTTTGAGGGGTTATGTAATAAGGACAGCGAGAGTTATGGCAGCG
AACCCTGATTTTCCATATAATAATAGTAATTACCGTCCATTAGTACAGAACTCACCACCTAACCTAAACCTTACGAATAT
TATGCCAAGAAACATTTTCTTTGATGTAGAGTTTGCTGAAGAGTCGACAAGTGAGGGACAAGATTCTAACTTAGAGAACC
AACAGATATATAAATATGATGAAAGTGAGAAAGATAGCAATAAGCTAAATATTAACGGTAGCAAACAGCTATCTACCGTC
ATGGACATAAATGGATCACTAATATTCAAAAATAAGTCCATTGCCACTACTACTTCTAATTTGAAGAACGTTTTTGTTCA
GTTAGAACCAACGTCCTATCACATGCATTCTCCAAATCATGGCTTGAAAGATAATGCAAATGTTAAACCAGAAAGGAAGG
TAGTCGTCAGCAACAGCTATGAAGGCGACGTTGAAAGCATAGAAAAATTCCTATCGACTTTCAAAATTTTACCTCCTCTG
AGAGATTATAAGGAGTTTGGGCCTATTCAAGAGATTGTACGGAGTCCAAACATGGGTAATTTGAGGGGCAAGTTGATAGC
TACTTTGATGGAAAACGAACCCAATTCTATTACGTCTTCTGCTGTTTCTCCAGGAGAAACACCCTATTTAATAACAGGTT
CAGATCAAGGTGTAATCAAGATTTGGAACCTGAAAGAGATTATCGTGGGCGAGGTTTACTCTTCTTCTTTAACTTATGAC
TGCTCCTCTACCGTAACTCAGATAACCATGATTCCTAACTTTGACGCGTTTGCCGTTTCCAGTAAAGATGGACAAATAAT
TGTATTAAAGGTTAATCATTACCAACAAGAAAGTGAAGTCAAATTTTTGAATTGCGAATGCATCAGGAAAATTAACTTGA
AGAATTTTGGTAAAAATGAATACGCAGTGAGAATGAGAGCATTTGTGAATGAGGAAAAATCTCTACTAGTAGCATTGACG
AATTTGTCAAGGGTTATTATATTTGATATTAGAACCCTGGAGAGGTTACAAATTATAGAGAATTCTCCAAGGCATGGTGC
CGTTTCAAGCATCTGTATCGATGAAGAGTGTTGTGTCCTAATTTTGGGGACGACTAGAGGTATTATTGATATATGGGATA
TCCGTTTCAACGTGCTGATAAGGAGTTGGTCCTTTGGGGACCACGCACCAATCACGCATGTGGAGGTTTGTCAGTTTTAT
GGAAAGAATTCTGTAATTGTTGTAGGAGGTAGTTCAAAAACATTTCTAACAATATGGAATTTTGTTAAGGGGCATTGTCA
GTATGCTTTCATAAATTCTGATGAACAGCCATCTATGGAGCACTTTTTACCAATTGAGAAAGGCTTAGAAGAATTAAATT
TTTGTGGAATCAGGTCTTTAAACGCACTAAGCACTATCTCAGTATCTAATGATAAAATTCTTCTTACCGATGAAGCAACA
AGTTCCATTGTTATGTTTAGCCTAAATGAGCTTTCTTCTTCTAAAGCAGTAATAAGTCCTTCAAGATTCAGTGACGTTTT
TATTCCTACACAAGTTACGGCAAATCTCACAATGTTATTGAGAAAAATGAAACGTACTAGCACTCATTCAGTAGATGATT
CTCTATATCATCATGATATTATAAATTCTATATCTACATGTGAAGTTGATGAGACACCTTTGCTGGTTGCTTGTGATAAC
TCAGGGCTTATTGGAATCTTCCAAggatccGCTctgcagGTGGTGAGCAAGGGCGAGGAGCTGTTCACCGGGGTGGTGCC
CATCCTGGTCGAGCTGGACGGCGACGTAAACGGCCACAAGTTCAGCGTGTCCGGCGAGGGCGAGGGCGATGCCACCTACG
GCAAGCTGACCCTGAAGTTCATCTGCACCACCGGCAAGCTGCCCGTGCCCTGGCCCACCCTCGTGACCACCCTGACCTAC
GGCGTGCAGTGCTTCAGCCGCTACCCCGACCACATGAAGCAGCACGACTTCTTCAAGTCCGCCATGCCCGAAGGCTACGT
CCAGGAGCGCACCATCTTCTTCAAGGACGACGGCAACTACAAGACCCGCGCCGAGGTGAAGTTCGAGGGCGACACCCTGG
TGAACCGCATCGAGCTGAAGGGCATCGACTTCAAGGAGGACGGCAACATCCTGGGGCACAAGCTGGAGTACAACTACAAC
AGCCACAACGTCTATATCATGGCCGACAAGCAGAAGAACGGCATCAAGGTGAACTTCAAGATCCGCCACAACATCGAGGA
CGGCAGCGTGCAGCTCGCCGACCACTACCAGCAGAACACCCCCATCGGCGACGGCCCCGTGCTGCTGCCCGACAACCACT
ACCTGAGCACCCAGTCCGCCCTGAGCAAAGACCCCAACGAGAAGCGCGATCACATGGTCCTGCTGGAGTTCGTGACCGCC
GCCGGGATCACTCTCGGCATGGACGAGCTGTACAAGAGATCCTAAgtcgaCCTCGAGTCATGTAATTAGTTATgtcacgc
ttacattcacgccctccccccacatccgctctaaccgaaaaggaaggagttagacaacctgaagtctaggtccctattta
tttttttatagttatgttagtattaagaacgttatttatatttcaaatttttcttttttttctgtacagacgcgtgtacg
catgtaacattatactgaaaaccttgcttgagaaggttttgggacgctcgaaggctttaatttgcggccggtacccaatt
cgccctatagtgagtcgtattacgcgcgctcactggccgtcgttttacaacgtcgtgactgggaaaaccctggcgttacc
caacttaatcgccttgcagcacatccccctttcgccagctggcgtaatagcgaagaggcccgcaccgatcgcccttccca
acagttgcgcagcctgaatggcgaatggcgcgacgcgccctgtagcggcgcattaagcgcggcgggtgtggtggttacgc
gcagcgtgaccgctacacttgccagcgccctagcgcccgctcctttcgctttcttcccttcctttctcgccacgttcgcc
ggctttccccgtcaagctctaaatcgggggctccctttagggttccgatttagtgctttacggcacctcgaccccaaaaa
acttgattagggtgatggttcacgtagtgggccatcgccctgatagacggtttttcgccctttgacgttggagtccacgt
tctttaatagtggactcttgttccaaactggaacaacactcaaccctatctcggtctattcttttgatttataagggatt
ttgccgatttcggcctattggttaaaaaatgagctgatttaacaaaaatttaacgcgaattttaacaaaatattaacgtt
tacaatttcctgatgcggtattttctccttacgcatctgtgcggtatttcacaccgcatagatccgtcgagttcaagaga
aaaaaaaagaaaaagcaaaaagaaaaaaggaaagcgcgcctcgttcagaatgacacgtatagaatgatgcattaccttgt
catcttcagtatcatactgttcgtatacatacttactgacattcataggtatacatatatacacatgtatatatatcgta
tgctgcagctttaaataatcggtgtcactacataagaacacctttggtggagggaacatcgttggtaccattgggcgagg
tggcttctcttatggcaaccgcaagagccttgaacgcactctcactacggtgatgatcattcttgcctcgcagacaatca
acgtggagggtaattctgctagcctctgcaaagctttcaagaaaatgcgggatcatctcgcaagagagatctcctacttt
ctccctttgcaaaccaagttcgacaactgcgtacggcctgttcgaaagatctaccaccgctctggaaagtgcctcatcca
aaggcgcaaatcctgatccaaacctttttactccacgcgccagtagggcctctttaaaagcttgaccgagagcaatcccg
cagtcttcagtggtgtgatggtcgtctatgtgtaagtcaccaatgcactcaacgattagcgaccagccggaatgcttggc
cagagcatgtatcatatggtccagaaaccctatacctgtgtggacgttaatcacttgcgattgtgtggcctgttctgcta
ctgcttctgcctctttttctgggaagatcgagtgctctatcgctaggggaccaccctttaaagagatcgcaatctgaatc
ttggtttcatttgtaatacgctttactagggctttctgctctgtcatctttgccttcgtttatcttgcctgctcattttt
tagtatattcttcgaagaaatcacattactttatataatgtataattcattatgtgataatgccaatcgctaagaaaaaa
aaagagtcatccgctaggggaaaaaaaaaaatgaaaatcattaccgaggcataaaaaaatatagagtgtactagaggagg
ccaagagtaatagaaaaagaaaattgcgggaaaggactgtgttatgacttccctgactaatgccgtgttcaaacgatacc
tggcagtgactcctagcgctcaccaagctcttaaaacgggaatttatggtgcactctcagtacaatctgctctgatgccg
catagttaagccagccccgacacccgccaacacgcgctgacgcgccctgacgggcttgtctgctcccggcatccgcttac
agacaagctgtgaccgtctccgggagctgcatgtgtcagaggttttcaccgtcatcaccgaaacgcgcgagacgaaaggg
cctcgtgatacgcctatttttataggttaatgtcatgataataatggtttcttaggacg
