# Supplementary material for: Spatial control of avidity regulates initiation and progression of selective autophagy
Source: Nat Commun. 2021 Dec 10;12:7194. doi: 10.1038/s41467-021-27420-3 (PMC8664900; doi:10.1038/s41467-021-27420-3)
Supplement: Supplementary file 6 — Supplementary Dataset 3 [file 41467_2021_27420_MOESM6_ESM.zip › Supplementary Data 1 - Plasmid sequence maps/pDS79_promATG11_Atg11-1-873-GFP-Atg19_termCYC1_pRS415.fa]

>pDS79_promATG11_Atg11-1-873-GFP-Atg19_termCYC1_pRS415  (11,387 bp)
gatcgcttgcctgtaacttacacgcgcctcgtatcttttaatgatggaataatttgggaatttactctgtgtttatttat
ttttatgttttgtatttggattttagaaagtaaataaagaaggtagaagagttacggaatgaagaaaaaaaaataaacaa
aggtttaaaaaatttcaacaaaaagcgtactttacatatatatttattagacaagaaaagcagattaaatagatatacat
tcgattaacgataagtaaaatgtaaaatcacaggattttcgtgtgtggtcttctacacagacaagatgaaacaattcggc
attaatacctgagagcaggaagagcaagataaaaggtagtatttgttggcgatccccctagagtcttttacatcttcgga
aaacaaaaactattttttctttaatttctttttttactttctatttttaatttatatatttatattaaaaaatttaaatt
ataattatttttatagcacgtgatgaaaaggacccaggtggcacttttcggggaaatgtgcgcggaacccctatttgttt
atttttctaaatacattcaaatatgtatccgctcatgagacaataaccctgataaatgcttcaataatattgaaaaagga
agagtatgagtattcaacatttccgtgtcgcccttattcccttttttgcggcattttgccttcctgtttttgctcaccca
gaaacgctggtgaaagtaaaagatgctgaagatcagttgggtgcacgagtgggttacatcgaactggatctcaacagcgg
taagatccttgagagttttcgccccgaagaacgttttccaatgatgagcacttttaaagttctgctatgtggcgcggtat
tatcccgtattgacgccgggcaagagcaactcggtcgccgcatacactattctcagaatgacttggttgagtactcacca
gtcacagaaaagcatcttacggatggcatgacagtaagagaattatgcagtgctgccataaccatgagtgataacactgc
ggccaacttacttctgacaacgatcggaggaccgaaggagctaaccgcttttttgcacaacatgggggatcatgtaactc
gccttgatcgttgggaaccggagctgaatgaagccataccaaacgacgagcgtgacaccacgatgcctgtagcaatggca
acaacgttgcgcaaactattaactggcgaactacttactctagcttcccggcaacaattaatagactggatggaggcgga
taaagttgcaggaccacttctgcgctcggcccttccggctggctggtttattgctgataaatctggagccggtgagcgtg
ggtctcgcggtatcattgcagcactggggccagatggtaagccctcccgtatcgtagttatctacacgacggggagtcag
gcaactatggatgaacgaaatagacagatcgctgagataggtgcctcactgattaagcattggtaactgtcagaccaagt
ttactcatatatactttagattgatttaaaacttcatttttaatttaaaaggatctaggtgaagatcctttttgataatc
tcatgaccaaaatcccttaacgtgagttttcgttccactgagcgtcagaccccgtagaaaagatcaaaggatcttcttga
gatcctttttttctgcgcgtaatctgctgcttgcaaacaaaaaaaccaccgctaccagcggtggtttgtttgccggatca
agagctaccaactctttttccgaaggtaactggcttcagcagagcgcagataccaaatactgtccttctagtgtagccgt
agttaggccaccacttcaagaactctgtagcaccgcctacatacctcgctctgctaatcctgttaccagtggctgctgcc
agtggcgataagtcgtgtcttaccgggttggactcaagacgatagttaccggataaggcgcagcggtcgggctgaacggg
gggttcgtgcacacagcccagcttggagcgaacgacctacaccgaactgagatacctacagcgtgagctatgagaaagcg
ccacgcttcccgaagggagaaaggcggacaggtatccggtaagcggcagggtcggaacaggagagcgcacgagggagctt
ccagggggaaacgcctggtatctttatagtcctgtcgggtttcgccacctctgacttgagcgtcgatttttgtgatgctc
gtcaggggggcggagcctatggaaaaacgccagcaacgcggcctttttacggttcctggccttttgctggccttttgctc
acatgttctttcctgcgttatcccctgattctgtggataaccgtattaccgcctttgagtgagctgataccgctcgccgc
agccgaacgaccgagmwdmrvtcriginrriginrriginmriginrriginacahatbtbtbtbtbwtbtbtckckckc
kckckckckckckckckckckckcktcnarsrsrrigingagttacctcactcattaggcaccccaggctttacacttta
tgcttccggctcctatgttgtgtggaattgtgagcggataacaatttcacacaggaaacagctatgaccatgattacgcc
aagcgcgcaattaaccctcactaaagggaacaaaagctggagctccaccgcggtggcggccgctctttgctatgccatgc
ccgcggtatgtggactctacggctagcattcctatatatcctctcagtctcacgtttctatgcgggtccatcttacacac
tatgcaaccaatgggtatgttaggcgttccactcttgttgtcaacggcaatgtacgttaactcgggccattggttcaaga
aatacctatatacgtatatcgagtacggctctgatagatccgcatctattagttttttaatactagcaaactgctcttcg
ttacgtatgtccaatggcttgtacactatttccatgtcctgacccaacgccttttctgtagtagtggcttttttatcttg
taatctcttgtgaaactttgttcttcatgattattatttttaataaggcttgccatggagagcctttttatcgcttttgg
ctacccggtttcttggtaggaatggaactatataatagcgatgcccttatttgagtaccattttctcaaatcagaaccaa
agtagtcctcctttgaacaacgattattttagtgtactgttgttgttcggaaagtacttcttttattttcttttatacat
cggatccatggcagacgctgatgaatatagcactgcacctacccagcaagaaataacaccactgcagacaacagccacta
tcataaatgcaatatctggagaatgtataactacgaatgttgattttttcgtttccctggacaaatttaaacagttcatt
gctaggaaatggaagattcctcccgatcagctgctgattctactaccttatggtaacaaactaaaaccgtcgatgtttaa
agagctgcttattaataggtcttttactctaaatgatttttacgtttacgacagacgactattctcacttgttagtaaac
cgacaccaacaaatcttttaacgtctaaggattctaatcccatgaactcccctaattccaacgacttgacagagactctg
gaatatttaattaagaatagtcatatatctcaataccaaggtagcgatactattatgatcaagcctatgccctcgccttt
ggaggacgcagacgtagatctttcgcgtttaaattaccattccgtaactagcttactgacgacgaaccttggttggctaa
gcgctttagaaatagatgtacattattttaagagcctcataccagacataatagcccatattaagcgtatttttgatggc
ttaaccgtttgctcacaatatttgaagctgtactgctttgatgtagaaagtttgtataactcaaacgttcaatttttaaa
tcagctggtagacaatggtatgacttcaaaatgggaaaaatgcttcaatgacaccttgagtaagttgactgctttagagg
gtgattctttacaaaagttcattaatattgaatctctcctggagaacgaaaaatctgtaaagattctaaatcattcaatc
aatggtaagctgaataaaattaagagggaaattgacgaaaatgcaagttttagagatattataacagtaaacatcgatcg
actgcggcaaatgtttaccccgaatgaatctaaattcgagcttgaagaccaaatggcagagagctttgaggtactggtat
cagaaatgcgaacaagaagcagaaatgtacttgataaagaagaagaagaattcaatagtcaagaatttttgaaaagcatg
aatgtgatgttggaaaaggataaaaaagaatcagtgaaaactctcttcactatatcacaagcgctgtattcacaaatagg
agaactaatagatttaaaaaaaagtctacaaaagcatgcagtagccattttgggtaacatagcattcacccagatggaaa
tcctaggtattaaaagactattattgaatgaatgtaataaagatttagagctatacaagaaatatgaggtagaatttgca
caggtagaagatttgcctctgatatatgggctttatttaatcgaaaaatatcgtaggctatcatggttccaacaaatttt
gtcatttatctcaaattttaatcaagatttagagttgttcaaacaaaatgaattacgaacaagaaataaatgggttaaaa
atttcggttccatcgcgactgttttttgcgaagatctattgtcttcctctgatttcaaacgtctaaacgaatatcactct
catacttctccaccaaatgaagatgaggaagatgaaaatgagaattctatagcaaattaccgccaagacctggtaaaagt
atcgcaagccattgataattatatgacgcaaattaaagaaacagatgtttctgaaccgatcattgatctactttcgaaaa
cactttttgagacgaagagatttcatataatatattccaatttcaaaaataataacaataatagttctaatggcaatagc
atttcccctgaagggtctattgccttgaaaagtgatgatgtagtcaaaggatacaaaacaagaataaaaaaattagaatc
gctattacatgagtttcaatattccgacataggccattggcctcaaggtgttctcaatacccatcttaagccatttcgtg
gttctgctacgagtataaacaagaagaaattcctgggagcatctgtattactagagcctgccaatatttctgaagtgaac
attgatagtgtttcgcaagctaataatcatcaaattcaagagttagagagtaatgtggatgatctattacaccaacttca
actattgaaagaagaaaataatcgaaaatcaatgcaaatttcggaaatggggaaaaaaataagtgatctagaggtggaga
agacagcttatcgcgaaactttgactaatttgaatcaagaattggcaaggttaactaatgaagaacaatcgcatagaact
gaaatttttaccctcaatgcctctttcaaaaagcaattgaatgatataattagccaagacaatgaaaagatagaaaagct
aacaggtgactatgatgatgttagcaaatcgagggaacgattgcaaatggatctggatgaatctaataagaagcatgaac
aagaggtcaatttgttgaaggctgatattgaaaggctcggtaaacaaattgtgacttcagagaaaagttacgctgagact
aactcaagctcgatggaaaaaggtgagaaattcgaaaccattcctcttgctgaggacccaggtaggggaggcggtagtgg
aggcctgcaggggatggtgagcaagggcgaggagctgttcaccggggtggtgcccatcctggtcgagctggacggcgacg
taaacggccacaagttcagcgtgtccggcgagggcgagggcgatgccacctacggcaagctgaccctgaagttcatctgc
accaccggcaagctgcccgtgccctggcccaccctcgtgaccaccctgacctacggcgtgcagtgcttcagccgctaccc
cgaccacatgaagcagcacgacttcttcaagtccgccatgcccgaaggctacgtccaggagcgcaccatcttcttcaagg
acgacggcaactacaagacccgcgccgaggtgaagttcgagggcgacaccctggtgaaccgcatcgagctgaagggcatc
gacttcaaggaggacggcaacatcctggggcacaagctggagtacaactacaacagccacaacgtctatatcatggccga
caagcagaagaacggcatcaaggtgaacttcaagatccgccacaacatcgaggacggcagcgtgcagctcgccgaccact
accagcagaacacccccatcggcgacggccccgtgctgctgcccgacaaccactacctgagcacccagtccaagctgagc
aaagaccccaacgagaagcgcgatcacatggtcctgctggagttcgtgaccgccgccgggatcactctcggcatggacga
gctgtacaagggcggaggtagtggactgcagggtatgaacaactcaaagactaaccaacagatgaacacctcaatggggt
accccttaaccgtctacgatgaatgtaacaaattccaactaattgtgccaactttagatgcaaatatcatgctttggtgt
attggacaactttcactgctgaatgattctaacggttgtaagcatttgttttggcaaccgaatgacaagtcaaatgtccg
aatcttactaaataattatgactatggtcacttgttcaaatacttgcaatgtcaaagaaaatgctcagtttatatcggag
aaggaacgcttaagaaatataatttgactatttctacatcctttgacaactttttggacctgacgccctccgaggagaag
gaaagcttatgtagagaagacgcacacgaagatcccgtatctccaaaggctggttccgaagaagagataagccctaattc
cacctctaatgtggttgtgtcaagagaatgcttggataacttcatgaaacaactccttaagttggaagaatcgttaaata
agttggaattggagcaaaaggtcacaaataaagaacctaaccacagaataagcggtacgattgacataccagaagatagg
tccgaactagtgaactttttcacagagttgaaaacagtcaaacaacttgaggacgtttttcaacgttaccatgactatga
gaggttatcacaagaatgtgacagtaagacggaaatcgcctctgaccattcgaaaaaggaaactaaaatagaagtggaac
ccccaaatgagcgctcattgcaaatcacaatgaaccaaagggacaattcattgtatttccagttgtttaacaacacaaac
tctgttttggcaggcaactgcaaactgaagtttactgacgctggcgataagccaaccacgcaaattattgacatgggtcc
tcatgaaataggaataaaggagtacaaggaataccgatactttccatacgcacttgatttagaggccggctccactatcg
agattgaaaatcagtatggagaagtgatcttcttgggcaagtatggctcttctccaatgattaacttaaggccaccttca
agattatctgcagaaagtttacaggcatcccaagagccattttactcctttcaaatcgatacgttaccagaactggatga
ctctagtatcatcagtacatccatttcactctcttatgacggtgacgacaatgaaaaagccctgacttgggaagaactct
aagtcgacctcgagtcatgtaattagttatgtcacgcttacattcacgccctccccccacatccgctctaaccgaaaagg
aaggagttagacaacctgaagtctaggtccctatttatttttttatagttatgttagtattaagaacgttatttatattt
caaatttttcttttttttctgtacagacgcgtgtacgcatgtaacattatactgaaaaccttgcttgagaaggttttggg
acgctcgaaggctttaatttgcggccggtacccaattcgccctatagtgagtcgtattacgcgcgctcactggccgtcgt
tttacaacgtcgtgactgggaaaaccctggcgttacccaacttaatcgccttgcagcacatccccctttcgccagctggc
gtaatagcgaagaggcccgcaccgatcgcccttcccaacagttgcgcagcctgaatggcgaatggcgcgacgcgccctgt
agcggcgcattaagcgcggcgggtgtggtggttacgcgcagcgtgaccgctacacttgccagcgccctagcgcccgctcc
tttcgctttcttcccttcctttctcgccacgttcgccggctttccccgtcaagctctaaatcgggggctccctttagggt
tccgatttagtgctttacggcacctcgaccccaaaaaacttgattagggtgatggttcacgtagtgggccatcgccctga
tagacggtttttcgccctttgacgttggagtccacgttctttaatagtggactcttgttccaaactggaacaacactcaa
ccctatctcggtctattcttttgatttataagggattttgccgatttcggcctattggttaaaaaatgagctgatttaac
aaaaatttaacgcgaattttaacaaaatattaacgtttacaatttcctgatgcggtattttctccttacgcatctgtgcg
gtatttcacaccgcatatcgacggtcgaggagaacttctagtatatccacatacctaatattattgccttattaaaaatg
gaatcccaacaattacatcaaaatccacattctcttcaaaatcaattgtcctgtacttccttgttcatgtgtgttcaaaa
acgttatatttataggataattatactctatttctcaacaagtaattggttgtttggccgagcggtctaaggcgcctgat
tcaagaaatatcttgaccgcagttaactgtgggaatactcaggtatcgtaagatgcaagagttcgaatctcttagcaacc
attatttttttcctcaacataacgagaacacacaggggcgctatcgcacagaatcaaattcgatgactggaaattttttg
ttaatttcagaggtcgcctgacgcatatacctttttcaactgaaaaattgggagaaaaaggaaaggtgagaggccggaac
cggcttttcatatagaatagagaagcgttcatgactaaatgcttgcatcacaatacttgaagttgacaatattatttaag
gacctattgttttttccaataggtggttagcaatcgtcttactttctaacttttcttaccttttacatttcagcaatata
tatatatatttcaaggatataccattctaatgtctgcccctatgtctgcccctaagaagatcgtcgttttgccaggtgac
cacgttggtcaagaaatcacagccgaagccattaaggttcttaaagctatttctgatgttcgttccaatgtcaagttcga
tttcgaaaatcatttaattggtggtgctgctatcgatgctacaggtgtcccacttccagatgaggcgctggaagcctcca
agaaggttgatgccgttttgttaggtgctgtgggtggtcctaaatggggtaccggtagtgttagacctgaacaaggttta
ctaaaaatccgtaaagaacttcaattgtacgccaacttaagaccatgtaactttgcatccgactctcttttagacttatc
tccaatcaagccacaatttgctaaaggtactgacttcgttgttgtcagagaattagtgggaggtatttactttggtaaga
gaaaggaagacgatggtgatggtgtcgcttgggatagtgaacaatacaccgttccagaagtgcaaagaatcacaagaatg
gccgctttcatggccctacaacatgagccaccattgcctatttggtccttggataaagctaatgttttggcctcttcaag
attatggagaaaaactgtggaggaaaccatcaagaacgaattccctacattgaaggttcaacatcaattgattgattctg
ccgccatgatcctagttaagaacccaacccacctaaatggtattataatcaccagcaacatgtttggtgatatcatctcc
gatgaagcctccgttatcccaggttccttgggtttgttgccatctgcgtccttggcctctttgccagacaagaacaccgc
atttggtttgtacgaaccatgccacggttctgctccagatttgccaaagaataaggttgaccctatcgccactatcttgt
ctgctgcaatgatgttgaaattgtcattgaacttgcctgaagaaggtaaggccattgaagatgcagttaaaaaggttttg
gatgcaggtatcagaactggtgatttaggtggttccaacagtaccaccgaagtcggtgatgctgtcgccgaagaagttaa
gaaaatccttgcttaaaaagattctctttttttatgatatttgtacataaactttataaatgaaattcataatagaaacg
acacgaaattacaaaatggaatatgttcatagggtagacgaaactatatacgcaatctacatacatttatcaagaaggag
aaaaaggaggatagtaaaggaatacaggtaagcaaattgatactaatggctcaacgtgataaggaaaaagaattgcactt
taacattaatattgacaaggaggagggcaccacacaaaaagttaggtgtaacagaaaatcatgaaactacgattcctaat
ttgatattggaggattttctctaaaaaaaaaaaaatacaacaaataaaaaacactcaatgacctgaccatttgatggagt
ttaagtcaataccttcttgaaccatttcccataatggtgaaagttccctcaagaattttactctgtcagaaacggcctta
cgacgtagtcgatatggtgcactctcagtacaatctgctctgatgccgcatagttaagccagccccgacacccgccaaca
cccgctgacgcgccctgacgggcttgtctgctcccggcatccgcttacagacaagctgtgaccgtctccgggagctgcat
gtgtcagaggttttcaccgtcatcaccgaaacgcgcgagacgaaagggcctcgtgatacgcctatttttataggttaatg
tcatgataataatggtttcttaggacg
