# Supplementary material for: Spatial control of avidity regulates initiation and progression of selective autophagy
Source: Nat Commun. 2021 Dec 10;12:7194. doi: 10.1038/s41467-021-27420-3 (PMC8664900; doi:10.1038/s41467-021-27420-3)
Supplement: Supplementary file 6 — Supplementary Dataset 3 [file 41467_2021_27420_MOESM6_ESM.zip › Supplementary Data 1 - Plasmid sequence maps/pAC117_promPolyhedrin_8xHis-Atg11_pLIB.fa]

>pAC117_promPolyhedrin_8xHis-Atg11_pLIB  (8471 bp)
ttgagatcctttttttctgcgcgtaatctgctgcttgcaaacaaaaaaaccaccgctaccagcggtggtttgtttgccgg
atcaagagctaccaactctttttccgaaggtaactggcttcagcagagcgcagataccaaatactgttcttctagtgtag
ccgtagttaggccaccacttcaagaactctgtagcaccgcctacatacctcgctctgctaatcctgttaccagtggctgc
tgccagtggcgataagtcgtgtcttaccgggttggactcaagacgatagttaccggataaggcgcagcggtcgggctgaa
cggggggttcgtgcacacagcccagcttggagcgaacgacctacaccgaactgagatacctacagcgtgagctatgagaa
agcgccacgcttcccgaagggagaaaggcggacaggtatccggtaagcggcagggtcggaacaggagagcgcacgaggga
gcttccagggggaaacgcctggtatctttatagtcctgtcgggtttcgccacctctgacttgagcgtcgatttttgtgat
gctcgtcaggggggcggagcctatggaaaaacgccagcaacgcggcctttttacggttcctggccttttgctggcctttt
gctcacatgttctttcctgcgttatcccctgattctgtggataaccgtattaccgcctttgagtgagctgataccgctcg
ccgcagccgaacgaccgagcgcagcgagtcagtgagcgaggaagcggaagagcgcctgatgcggtattttctccttacgc
atctgtgcggtatttcacaccgcatagaccagccgcgtaacctggcaaaatcggttacggttgagtaataaatggatgcc
ctgcgtaagcgggtgtgggcggacaataaagtcttaaactgaacaaaatagatctaaactatgacaataaagtcttaaac
tagacagaatagttgtaaactgaaatcagtccagttatgctgtgaaaaagcatactggacttttgttatggctaaagcaa
actcttcattttctgaagtgcaaattgcccgtcgtattaaagaggggcgtggccaagggcatggtaaagactatattcgc
ggcgttgtgacaatttaccgaacaactccgcggccgggaagccgatctcggcttgaacgaattgttaggtggcggtactt
gggtcgatatcaaagtgcatcacttcttcccgtatgcccaactttgtatagagagccactgcgggatcgtcaccgtaatc
tgcttgcacgtagatcacataagcaccaagcgcgttggcctcatgcttgaggagattgatgagcgcggtggcaatgccct
gcctccggtgctcgccggagactgcgagatcatagatatagatctcactacgcggctgctcaaacttgggcagaacgtaa
gccgcgagagcgccaacaaccgcttcttggtcgaaggcagcaagcgcgatgaatgtcttactacggagcaagttcccgag
gtaatcggagtccggctgatgttgggagtaggtggctacgtctccgaactcacgaccgaaaagatcaagagcagcccgca
tggatttgacttggtcagggccgagcctacatgtgcgaatgatgcccatacttgagccacctaactttgttttagggcga
ctgccctgctgcgtaacatcgttgctgctgcgtaacatcgttgctgctccataacatcaaacatcgacccacggcgtaac
gcgcttgctgcttggatgcccgaggcatagactgtacaaaaaaacagtcataacaagccatgaaaaccgccactgcgccg
ttaccaccgctgcgttcggtcaaggttctggaccagttgcgtgagcgcatacgctacttgcattacagtttacgaaccga
acaggcttatgtcaactgggttcgtgccttcatccgtttccacggtgtgcgtcacccggcaaccttgggcagcagcgaag
tcgaggcatttctgtcctggctggcgaacgagcgcaaggtttcggtctccacgcatcgtcaggcattggcggccttgctg
ttcttctacggcaaggtgctgtgcacggatctgcccttgcttcaggagatcggtagacctcggccgtcgcggcgcttgcc
ggtggtgctgaccccggatgaagtggttcgcatcctcggttttctggaaggcgagcatcgtttgttcgcccaggactcta
gctatagttctagtggttggctacagctttgtttgtactatcaacaggttgaactgctgatcaacagatcctctacgcgg
ccgcggtaccataacttcgtatagcatacattatacgaagttatctggttttactagtatcgattcgcgacctactccgg
aatattaatagatcatggagataattaaaatgataaccatctcgcaaataaataagtattttactgttttcgtaacagtt
ttgtaataaaaaaacctataaatattccggattattcataccgtcCCACCATCGGGCGCGGATCCATGCATCATCATCAT
CATCACCATCATCTGGTTCCGCGTGGCTCAGGATCCATGGCAGACGCTGATGAATATAGCACTGCACCTACCCAGCAAGA
AATAACACCACTGCAGACAACAGCCACTATCATAAATGCAATATCTGGAGAATGTATAACTACGAATGTTGATTTTTTCG
TTTCCCTGGACAAATTTAAACAGTTCATTGCTAGGAAATGGAAGATTCCTCCCGATCAGCTGCTGATTCTACTACCTTAT
GGTAACAAACTAAAACCGTCGATGTTTAAAGAGCTGCTTATTAATAGGTCTTTTACTCTAAATGATTTTTACGTTTACGA
CAGACGACTATTCTCACTTGTTAGTAAACCGACACCAACAAATCTTTTAACGTCTAAGGATTCTAATCCCATGAACTCCC
CTAATTCCAACGACTTGACAGAGACTCTGGAATATTTAATTAAGAATAGTCATATATCTCAATACCAAGGTAGCGATACT
ATTATGATCAAGCCTATGCCCTCGCCTTTGGAGGACGCAGACGTAGATCTTTCGCGTTTAAATTACCATTCCGTAACTAG
CTTACTGACGACGAACCTTGGTTGGCTAAGCGCTTTAGAAATAGATGTACATTATTTTAAGAGCCTCATACCAGACATAA
TAGCCCATATTAAGCGTATTTTTGATGGCTTAACCGTTTGCTCACAATATTTGAAGCTGTACTGCTTTGATGTAGAAAGT
TTGTATAACTCAAACGTTCAATTTTTAAATCAGCTGGTAGACAATGGTATGACTTCAAAATGGGAAAAATGCTTCAATGA
CACCTTGAGTAAGTTGACTGCTTTAGAGGGTGATTCTTTACAAAAGTTCATTAATATTGAATCTCTCCTGGAGAACGAAA
AATCTGTAAAGATTCTAAATCATTCAATCAATGGTAAGCTGAATAAAATTAAGAGGGAAATTGACGAAAATGCAAGTTTT
AGAGATATTATAACAGTAAACATCGATCGACTGCGGCAAATGTTTACCCCGAATGAATCTAAATTCGAGCTTGAAGACCA
AATGGCAGAGAGCTTTGAGGTACTGGTATCAGAAATGCGAACAAGAAGCAGAAATGTACTTGATAAAGAAGAAGAAGAAT
TCAATAGTCAAGAATTTTTGAAAAGCATGAATGTGATGTTGGAAAAGGATAAAAAAGAATCAGTGAAAACTCTCTTCACT
ATATCACAAGCGCTGTATTCACAAATAGGAGAACTAATAGATTTAAAAAAAAGTCTACAAAAGCATGCAGTAGCCATTTT
GGGTAACATAGCATTCACCCAGATGGAAATCCTAGGTATTAAAAGACTATTATTGAATGAATGTAATAAAGATTTAGAGC
TATACAAGAAATATGAGGTAGAATTTGCACAGGTAGAAGATTTGCCTCTGATATATGGGCTTTATTTAATCGAAAAATAT
CGTAGGCTATCATGGTTCCAACAAATTTTGTCATTTATCTCAAATTTTAATCAAGATTTAGAGTTGTTCAAACAAAATGA
ATTACGAACAAGAAATAAATGGGTTAAAAATTTCGGTTCCATCGCGACTGTTTTTTGCGAAGATCTATTGTCTTCCTCTG
ATTTCAAACGTCTAAACGAATATCACTCTCATACTTCTCCACCAAATGAAGATGAGGAAGATGAAAATGAGAATTCTATA
GCAAATTACCGCCAAGACCTGGTAAAAGTATCGCAAGCCATTGATAATTATATGACGCAAATTAAAGAAACAGATGTTTC
TGAACCGATCATTGATCTACTTTCGAAAACACTTTTTGAGACGAAGAGATTTCATATAATATATTCCAATTTCAAAAATA
ATAACAATAATAGTTCTAATGGCAATAGCATTTCCCCTGAAGGGTCTATTGCCTTGAAAAGTGATGATGTAGTCAAAGGA
TACAAAACAAGAATAAAAAAATTAGAATCGCTATTACATGAGTTTCAATATTCCGACATAGGCCATTGGCCTCAAGGTGT
TCTCAATACCCATCTTAAGCCATTTCGTGGTTCTGCTACGAGTATAAACAAGAAGAAATTCCTGGGAGCATCTGTATTAC
TAGAGCCTGCCAATATTTCTGAAGTGAACATTGATAGTGTTTCGCAAGCTAATAATCATCAAATTCAAGAGTTAGAGAGT
AATGTGGATGATCTATTACACCAACTTCAACTATTGAAAGAAGAAAATAATCGAAAATCAATGCAAATTTCGGAAATGGG
GAAAAAAATAAGTGATCTAGAGGTGGAGAAGACAGCTTATCGCGAAACTTTGACTAATTTGAATCAAGAATTGGCAAGGT
TAACTAATGAAGAACAATCGCATAGAACTGAAATTTTTACCCTCAATGCCTCTTTCAAAAAGCAATTGAATGATATAATT
AGCCAAGACAATGAAAAGATAGAAAAGCTAACAGGTGACTATGATGATGTTAGCAAATCGAGGGAACGATTGCAAATGGA
TCTGGATGAATCTAATAAGAAGCATGAACAAGAGGTCAATTTGTTGAAGGCTGATATTGAAAGGCTCGGTAAACAAATTG
TGACTTCAGAGAAAAGTTACGCTGAGACTAACTCAAGCTCGATGGAAAAAGGTGAGAAATTCGAAACCATTCCTCTTGCT
GAGGACCCAGGTAGGGAAAACCAGATATCTGCATACACACAGACTCTGCAAGATAGAATATTTGATATAATATCGACAAA
TATTTTCATTTTGGAGAACATTGGGTTGCTGTTAACCTTCGACAATAATAATAACATCCAAATTAGACGAGTCAAGGGAT
TGAAAAAGGGAACCGCCCAAAGTAATATACTGGATGAAAGCACACAAATGCTGGACGCACATGATAATTCTCTAATAAAA
AGTCCGGTTTTCCAGAAATTGAAAGATGAGTATGAATTAATAAAGTCAGTTGCCAATGGATCTGAAAAGGATACACAGCA
AAGCATTTTTCTGGGGAATATCACTCAATTATATGACAATAAGCTTTATGAAGTTGCCGTTATCAGGAGATTCAAGGATA
TTGAGACCTTGGCCAAAAAATTAACTAAAGAAAATAAGATCAAGAGAACGCTATTGGAGAGATTCCAAAGGGAAAAGGTG
ACTTTGAGGAACTTTCAAATTGGCGATTTAGCATTATTTTTGCCAACACGAGAAAACGTTAATTCTGTCGGGTCTATGTC
GTCTTCCACCTCATCATTGAGCTCATCATTTTCATCTGTTGATTTATCAACTCCACCGCCTTTGGATGCTATGTCTATAC
AATCGTCTCCCTCGGTGATACATAGTAATGTAATCAATCAAGCCAGTATATCTGGCAGGGACAAGAATAAACTGATGAGG
CCTTGGGCTGCATTTACAGCTTTTGAAGAAAGCACAAGATATTTTTTAAAGGACGAAAAAGGATTGACGAAGGGGAAAGA
ATGGTTTGTAGGCAGAATTGTCACTTTGGAACATTTCGTAGCAGATAGCCCCTCTAATAATCCATTTAGACTACCAAAGG
GCTCAGTTTGGTTTCAGGTCACTGCGGTTGTGGTTTCATACCAGGGAGTTTGAAAGCTTGTCGAGAAGTACTAGAGGAtc
ataatcagccataccacatttgtagaggttttacttgctttaaaaaacctcccacacctccccctgaacctgaaacataa
aatgaatgcaattgttgttgttaacttgtttattgcagcttataatggttacaaataaagcaatagcatcacaaatttca
caaataaagcatttttttcactgcattctagttgtggtttgtccaaactcatcaatgtatcttatcatgtctggatctga
tcactgcttgagcctagaagatccggctgctaacaaagcccgaaaggaagctgagttggctgctgccaccgctgagcaat
aactatcataacccctaggagatccgaaccagataagtgaaatctagttccaaactattttgtcatttttaattttcgta
ttagcttacgacgctacacccagttcccatctattttgtcactcttccctaaataatccttaaaaactccatttccaccc
ctcccagttcccaactattttgtccgcccacagcggggcatttttcttcctgttatgtttttaatcaaacatcctgccaa
ctccatgtgacaaaccgtcatcttcggctactttttctctgtcacagaatgaaaatttttctgtcatctcttcgttatta
atgtttgtaattgactgaatatcaacgcttatttgcagcctgaatggcgaatgggacgcgccctgtagcggcgcattaag
cgcggcgggtgtggtggttacgcgcagcgtgaccgctacacttgccagcgccctagcgcccgctcctttcgctttcttcc
cttcctttctcgccacgttcgccggctttccccgtcaagctctaaatcgggggctccctttagggttccgatttagtgct
ttacggcacctcgaccccaaaaaacttgattagggtgatggttcacgtagtgggccatcgccctgatagacggtttttcg
ccctttgacgttggagtccacgttcttaatagtggactcttgttccaaactggaacaacactcaaccctatctcggtcta
ttcttttgatttataagggattttgccgatttcggcctattggttaaaaaatgagctgatttaacaaaaatttaacgcga
attttaacaaaatattaacgcttacaatttaggtggcacttttcggggaaatgtgcgcggaacccctatttgtttatttt
tctaaatacattcaaatatgtatccgctcatgagacaataaccctgataaatgcttcaataatattgaaaaaggaagagt
atgagtattcaacatttccgtgtcgcccttattcccttttttgcggcattttgccttcctgtttttgctcacccagaaac
gctggtgaaagtaaaagatgctgaagatcagttgggtgcacgagtgggttacatcgaactggatctcaacagcggtaaga
tccttgagagttttcgccccgaagaacgttttccaatgatgagcacttttaaagttctgctatgtggcgcggtattatcc
cgtattgacgccgggcaagagcaactcggtcgccgcatacactattctcagaatgacttggttgagtactcaccagtcac
agaaaagcatcttacggatggcatgacagtaagagaattatgcagtgctgccataaccatgagtgataacactgcggcca
acttacttctgacaacgatcggaggaccgaaggagctaaccgcttttttgcacaacatgggggatcatgtaactcgcctt
gatcgttgggaaccggagctgaatgaagccataccaaacgacgagcgtgacaccacgatgcctgtagcaatggcaacaac
gttgcgcaaactattaactggcgaactacttactctagcttcccggcaacaattaatagactggatggaggcggataaag
ttgcaggaccacttctgcgctcggcccttccggctggctggtttattgctgataaatctggagccggtgagcgtgggtct
cgcggtatcattgcagcactggggccagatggtaagccctcccgtatcgtagttatctacacgacggggagtcaggcaac
tatggatgaacgaaatagacagatcgctgagataggtgcctcactgattaagcattggtaactgtcagaccaagtttact
catatatactttagattgatttaaaacttcatttttaatttaaaaggatctaggtgaagatcctttttgataatctcatg
accaaaatcccttaacgtgagttttcgttccactgagcgtcagaccccgtagaaaagatcaaaggatcttc
