# Supplementary material for: Spatial control of avidity regulates initiation and progression of selective autophagy
Source: Nat Commun. 2021 Dec 10;12:7194. doi: 10.1038/s41467-021-27420-3 (PMC8664900; doi:10.1038/s41467-021-27420-3)
Supplement: Supplementary file 6 — Supplementary Dataset 3 [file 41467_2021_27420_MOESM6_ESM.zip › Supplementary Data 1 - Plasmid sequence maps/pML81_promVPS30_Vps30-2xProteinA_termCYC1_pRS416.fa]

>pML81_promATG6_Atg6-2xProteinA_termCYC1_pRS416  (7857 bp)
GACGAAAGGGCCTCGTGATACGCCTATTTTTATAGGTTAATGTCATGATAATAATGGTTTCTTAGGACGGATCGCTTGCC
TGTAACTTACACGCGCCTCGTATCTTTTAATGATGGAATAATTTGGGAATTTACTCTGTGTTTATTTATTTTTATGTTTT
GTATTTGGATTTTAGAAAGTAAATAAAGAAGGTAGAAGAGTTACGGAATGAAGAAAAAAAAATAAACAAAGGTTTAAAAA
ATTTCAACAAAAAGCGTACTTTACATATATATTTATTAGACAAGAAAAGCAGATTAAATAGATATACATTCGATTAACGA
TAAGTAAAATGTAAAATCACAGGATTTTCGTGTGTGGTCTTCTACACAGACAAGATGAAACAATTCGGCATTAATACCTG
AGAGCAGGAAGAGCAAGATAAAAGGTAGTATTTGTTGGCGATCCCCCTAGAGTCTTTTACATCTTCGGAAAACAAAAACT
ATTTTTTCTTTAATTTCTTTTTTTACTTTCTATTTTTAATTTATATATTTATATTAAAAAATTTAAATTATAATTATTTT
TATAGCACGTGATGAAAAGGACCCAGGTGGCACTTTTCGGGGAAATGTGCGCGGAACCCCTATTTGTTTATTTTTCTAAA
TACATTCAAATATGTATCCGCTCATGAGACAATAACCCTGATAAATGCTTCAATAATATTGAAAAAGGAAGAGTATGAGT
ATTCAACATTTCCGTGTCGCCCTTATTCCCTTTTTTGCGGCATTTTGCCTTCCTGTTTTTGCTCACCCAGAAACGCTGGT
GAAAGTAAAAGATGCTGAAGATCAGTTGGGTGCACGAGTGGGTTACATCGAACTGGATCTCAACAGCGGTAAGATCCTTG
AGAGTTTTCGCCCCGAAGAACGTTTTCCAATGATGAGCACTTTTAAAGTTCTGCTATGTGGCGCGGTATTATCCCGTATT
GACGCCGGGCAAGAGCAACTCGGTCGCCGCATACACTATTCTCAGAATGACTTGGTTGAGTACTCACCAGTCACAGAAAA
GCATCTTACGGATGGCATGACAGTAAGAGAATTATGCAGTGCTGCCATAACCATGAGTGATAACACTGCGGCCAACTTAC
TTCTGACAACGATCGGAGGACCGAAGGAGCTAACCGCTTTTTTGCACAACATGGGGGATCATGTAACTCGCCTTGATCGT
TGGGAACCGGAGCTGAATGAAGCCATACCAAACGACGAGCGTGACACCACGATGCCTGTAGCAATGGCAACAACGTTGCG
CAAACTATTAACTGGCGAACTACTTACTCTAGCTTCCCGGCAACAATTAATAGACTGGATGGAGGCGGATAAAGTTGCAG
GACCACTTCTGCGCTCGGCCCTTCCGGCTGGCTGGTTTATTGCTGATAAATCTGGAGCCGGTGAGCGTGGGTCTCGCGGT
ATCATTGCAGCACTGGGGCCAGATGGTAAGCCCTCCCGTATCGTAGTTATCTACACGACGGGGAGTCAGGCAACTATGGA
TGAACGAAATAGACAGATCGCTGAGATAGGTGCCTCACTGATTAAGCATTGGTAACTGTCAGACCAAGTTTACTCATATA
TACTTTAGATTGATTTAAAACTTCATTTTTAATTTAAAAGGATCTAGGTGAAGATCCTTTTTGATAATCTCATGACCAAA
ATCCCTTAACGTGAGTTTTCGTTCCACTGAGCGTCAGACCCCGTAGAAAAGATCAAAGGATCTTCTTGAGATCCTTTTTT
TCTGCGCGTAATCTGCTGCTTGCAAACAAAAAAACCACCGCTACCAGCGGTGGTTTGTTTGCCGGATCAAGAGCTACCAA
CTCTTTTTCCGAAGGTAACTGGCTTCAGCAGAGCGCAGATACCAAATACTGTCCTTCTAGTGTAGCCGTAGTTAGGCCAC
CACTTCAAGAACTCTGTAGCACCGCCTACATACCTCGCTCTGCTAATCCTGTTACCAGTGGCTGCTGCCAGTGGCGATAA
GTCGTGTCTTACCGGGTTGGACTCAAGACGATAGTTACCGGATAAGGCGCAGCGGTCGGGCTGAACGGGGGGTTCGTGCA
CACAGCCCAGCTTGGAGCGAACGACCTACACCGAACTGAGATACCTACAGCGTGAGCTATGAGAAAGCGCCACGCTTCCC
GAAGGGAGAAAGGCGGACAGGTATCCGGTAAGCGGCAGGGTCGGAACAGGAGAGCGCACGAGGGAGCTTCCAGGGGGAAA
CGCCTGGTATCTTTATAGTCCTGTCGGGTTTCGCCACCTCTGACTTGAGCGTCGATTTTTGTGATGCTCGTCAGGGGGGC
GGAGCCTATGGAAAAACGCCAGCAACGCGGCCTTTTTACGGTTCCTGGCCTTTTGCTGGCCTTTTGCTCACATGTTCTTT
CCTGCGTTATCCCCTGATTCTGTGGATAACCGTATTACCGCCTTTGAGTGAGCTGATACCGCTCGCCGCAGCCGAACGAC
CGAGCGCAGCGAGTCAGTGAGCGAGGAAGCGGAAGAGCGCCCAATACGCAAACCGCCTCTCCCCGCGCGTTGGCCGATTC
ATTAATGCAGCTGGCACGACAGGTTTCCCGACTGGAAAGCGGGCAGTGAGCGCAACGCAATTAATGTGAGTTACCTCACT
CATTAGGCACCCCAGGCTTTACACTTTATGCTTCCGGCTCCTATGTTGTGTGGAATTGTGAGCGGATAACAATTTCACAC
AGGAAACAGCTATGACCATGATTACGCCAAGCGCGCAATTAACCCTCACTAAAGGGAACAAAAGCTGgagctccaccgcg
gtggcggccgcATCTTGTTTTCGCTGAGAATTTTACAAGCCTGCTGTAAGTGATTATTTTCTTGCCTGAGAAGAGTAAGT
TGTTTCGTTAACTCCCTATTTTTTATCGCAATTTCCTTCTGGTTCGTAGGCTTCTTCAAGTCCTTAATACCGCTTTTACC
GACCCGATAGTTATTAGTGTCCTTTTTTGTATAAGAATGGTTGATGCAAGTATTTTCTTCTTCGTTCACCAAAGTTTTGT
CCTTGTCTAGCCACTCTTCCTGATTGTGCATTACTATTAGATAACTGTAATTTGGTGCTTTTCCTGGAAAGTATACTTGT
GATGTGGAAGTATTTTAAGTTCAAGTTTCTTGTTTTCTTTCCTATTTATGCGGAAGGTACATAGAAGTTTGGGCGGCTAA
TACTTTTTCCGCGGCTAATCCTATAGTAAAATGATCACTTTCATATAGAAAGTTGGTATATAAAGTGTCAACTAAGAGAG
AAATAGTTCGAACCAGGTGTATTTTAAATCAACTATCGGGAAGTATGGACTGGTGGTATAATCGAATTACATAGTCCTTT
TACCTTCATTAGTAGTACTTAAGTGTCACCCGCCTGGGGATTTTGCTCTCATAGAAGTAAAAGGGTAGTGCTATGGGAGC
ACATTAGGTAGTTCAGTTACGTTTTATGGCAGTCACTGTTTTCGCAAAGACTCCCAGACACGGGCATTAAAATGAAGTGC
CAAACATGTCACTTACCCCTGCAACTAGACCCATCTTTAGAAGGTCTTAGTTTAACCCAAAGAAATTTGCTACTTTCAAA
TAATTCAATTATCACTGCAACGAATGAAAATGTCATCAGCAACAAGGGCATCGAAGCCGCAGATAATTGTGGGCCTCAAA
TACCGAAGGAGAGGCTGAGGCGATTAGGGGAGATTCAGAACATAAAAGACTTGAATTTAAAAGATGATAAATTAATCACT
GATTCGTTTGTTTTTCTTAATCACGATGATGATGATAATGCTAATATTACGAGTAATAGCAGAGAGGACCAGCGTTATGG
AAATGCCAACGGAAATGATAATAAAAAAGCTAATAGTGATACTTCCGATGGAACCAGTACCTTTCGAGATCATGACGAAG
AGGAACAAGAAGCTACGGATGAGGACGAAAACCAACAAATACAATTGAATTCCAAGACTTTGTCCACACAAGTCAACGCA
ATGACTAATGTATTTAACATTCTATCTTCTCAAACAAACATAGACTTTCCTATCTGTCAGGACTGCTGTAACATCTTGAT
AAACAGACTAAAAAGTGAGTATGATGATGCAATAAAAGAGAGAGATACTTACGCTCAATTTTTATCGAAGTTAGAGAGTC
AAAACAAAGAAATATCAGAAAGCAATAAAGAAAAGCAGTATTCCCATAATCTTTCGGAAAAAGAAAATTTGAAAAAGGAA
GAGGAAAGACTCTTGGATCAATTATTACGTTTGGAAATGACAGATGATGACTTAGATGGAGAACTAGTTCGTTTACAAGA
AAAGAAAGTTCAACTGGAAAATGAGAAACTCCAAAAACTGAGTGATCAGAATTTAATGGATTTAAATAACATTCAATTCA
ACAAAAATTTACAGTCATTAAAACTGCAATACGAATTATCCTTGAATCAATTAGATAAGTTGAGGAAAATCAATATTTTC
AATGCTACATTCAAAATCTCACATAGCGGCCCCTTTGCCACTATAAATGGATTGAGATTAGGCAGTATACCAGAATCAGT
GGTACCTTGGAAGGAAATCAATGCAGCACTGGGCCAATTGATTCTTTTACTGGCTACCATAAACAAAAACCTGAAGATAA
ATTTAGTAGACTACGAATTACAACCGATGGGTTCATTTTCCAAAATCAAGAAAAGAATGGTTAACAGTGTCGAATATAAT
AATTCCACTACGAACGCTCCCGGTGATTGGTTGATTCTGCCTGTCTACTATGATGAGAATTTCAATTTGGGGAGAATCTT
CCGCAAGGAAACGAAGTTTGATAAATCATTAGAAACAACATTAGAAATAATAAGCGAAATCACTCGGCAGCTTTCTACGA
TAGCGTCATCATATTCATCTCAAACACTCACAACAAGCCAAGATGAATCTTCAATGAATAACGCAAATGACGTTGAAAAT
AGTACTTCCATTCTCGAGCTACCCTATATCATGAATAAGGACAAGATTAATGGATTATCCGTCAAATTGCATGGTAGCAG
TCCCAACCTTGAATGGACAACGGCTATGAAATTTTTATTAACCAATGTAAAGTGGTTGTTAGCGTTTTCTTCCAATTTAC
TATCCAAGTCAATTACCTTAAGCCCTACAGTGAATTACAATGATAAGACCATCAGCGGAAACggcctgcagcaacacgat
gaagccgtagacaacaaattcaacaaagaacaacaaaacgcgttctatgagatcttacatttacctaacttaaacgaaga
acaacgaaacgccttcatccaaagtttaaaagatgacccaagccaaagcgctaaccttttagcagaagctaaaaagctaa
atgatgctcaggcgccgaaagtagacaacaaattcaacaaagaacaacaaaacgcgttctatgagatcttacatttacct
aacttaaacgaagaacaacgaaacgccttcatccaaagtttaaaagatgacccaagccaaagcgctaaccttttagcaga
agctaaaaagctaaatgatgctcaggcgccgaaagtagacgcgaatcctaggagtgacgtctaagtcgacCTCGAGTCAT
GTAATTAGTTATGTCACGCTTACATTCACGCCCTCCCCCCACATCCGCTCTAACCGAAAAGGAAGGAGTTAGACAACCTG
AAGTCTAGGTCCCTATTTATTTTTTTATAGTTATGTTAGTATTAAGAACGTTATTTATATTTCAAATTTTTCTTTTTTTT
CTGTACAGACGCGTGTACGCATGTAACATTATACTGAAAACCTTGCTTGAGAAGGTTTTGGGACGCTCGAAGGCTTTAAT
TTGCggccGGTACCCAATTCGCCCTATAGTGAGTCGTATTACGCGCGCTCACTGGCCGTCGTTTTACAACGTCGTGACTG
GGAAAACCCTGGCGTTACCCAACTTAATCGCCTTGCAGCACATCCCCCTTTCGCCAGCTGGCGTAATAGCGAAGAGGCCC
GCACCGATCGCCCTTCCCAACAGTTGCGCAGCCTGAATGGCGAATGGCGCGACGCGCCCTGTAGCGGCGCATTAAGCGCG
GCGGGTGTGGTGGTTACGCGCAGCGTGACCGCTACACTTGCCAGCGCCCTAGCGCCCGCTCCTTTCGCTTTCTTCCCTTC
CTTTCTCGCCACGTTCGCCGGCTTTCCCCGTCAAGCTCTAAATCGGGGGCTCCCTTTAGGGTTCCGATTTAGTGCTTTAC
GGCACCTCGACCCCAAAAAACTTGATTAGGGTGATGGTTCACGTAGTGGGCCATCGCCCTGATAGACGGTTTTTCGCCCT
TTGACGTTGGAGTCCACGTTCTTTAATAGTGGACTCTTGTTCCAAACTGGAACAACACTCAACCCTATCTCGGTCTATTC
TTTTGATTTATAAGGGATTTTGCCGATTTCGGCCTATTGGTTAAAAAATGAGCTGATTTAACAAAAATTTAACGCGAATT
TTAACAAAATATTAACGTTTACAATTTCCTGATGCGGTATTTTCTCCTTACGCATCTGTGCGGTATTTCACACCGCATAG
GGTAATAACTGATATAATTAAATTGAAGCTCTAATTTGTGAGTTTAGTATACATGCATTTACTTATAATACAGTTTTTTA
GTTTTGCTGGCCGCATCTTCTCAAATATGCTTCCCAGCCTGCTTTTCTGTAACGTTCACCCTCTACCTTAGCATCCCTTC
CCTTTGCAAATAGTCCTCTTCCAACAATAATAATGTCAGATCCTGTAGAGACCACATCATCCACGGTTCTATACTGTTGA
CCCAATGCGTCTCCCTTGTCATCTAAACCCACACCGGGTGTCATAATCAACCAATCGTAACCTTCATCTCTTCCACCCAT
GTCTCTTTGAGCAATAAAGCCGATAACAAAATCTTTGTCGCTCTTCGCAATGTCAACAGTACCCTTAGTATATTCTCCAG
TAGATAGGGAGCCCTTGCATGACAATTCTGCTAACATCAAAAGGCCTCTAGGTTCCTTTGTTACTTCTTCTGCCGCCTGC
TTCAAACCGCTAACAATACCTGGGCCCACCACACCGTGTGCATTCGTAATGTCTGCCCATTCTGCTATTCTGTATACACC
CGCAGAGTACTGCAATTTGACTGTATTACCAATGTCAGCAAATTTTCTGTCTTCGAAGAGTAAAAAATTGTACTTGGCGG
ATAATGCCTTTAGCGGCTTAACTGTGCCCTCCATGGAAAAATCAGTCAAGATATCCACATGTGTTTTTAGTAAACAAATT
TTGGGACCTAATGCTTCAACTAACTCCAGTAATTCCTTGGTGGTACGAACATCCAATGAAGCACACAAGTTTGTTTGCTT
TTCGTGCATGATATTAAATAGCTTGGCAGCAACAGGACTAGGATGAGTAGCAGCACGTTCCTTATATGTAGCTTTCGACA
TGATTTATCTTCGTTTCCTGCAGGTTTTTGTTCTGTGCAGTTGGGTTAAGAATACTGGGCAATTTCATGTTTCTTCAACA
CTACATATGCGTATATATACCAATCTAAGTCTGTGCTCCTTCCTTCGTTCTTCCTTCTGTTCGGAGATTACCGAATCAAA
AAAATTTCAAAGAAACCGAAATCAAAAAAAAGAATAAAAAAAAAATGATGAATTGAATTGAAAAGCTGTGGTATGGTGCA
CTCTCAGTACAATCTGCTCTGATGCCGCATAGTTAAGCCAGCCCCGACACCCGCCAACACCCGCTGACGCGCCCTGACGG
GCTTGTCTGCTCCCGGCATCCGCTTACAGACAAGCTGTGACCGTCTCCGGGAGCTGCATGTGTCAGAGGTTTTCACCGTC
ATCACCGAAACGCGCGA
