# Supplementary material for: Spatial control of avidity regulates initiation and progression of selective autophagy
Source: Nat Commun. 2021 Dec 10;12:7194. doi: 10.1038/s41467-021-27420-3 (PMC8664900; doi:10.1038/s41467-021-27420-3)
Supplement: Supplementary file 6 — Supplementary Dataset 3 [file 41467_2021_27420_MOESM6_ESM.zip › Supplementary Data 1 - Plasmid sequence maps/pML3_promTDH3_Atg11-GFP-yNS_termCYC1_pRS415.fa]

>pML3_promTDH3_Atg11-GFP-yNS_termCYC1_pRS415  (11,955 bp)
gatcgcttgcctgtaacttacacgcgcctcgtatcttttaatgatggaataatttgggaatttactctgtgtttatttat
ttttatgttttgtatttggattttagaaagtaaataaagaaggtagaagagttacggaatgaagaaaaaaaaataaacaa
aggtttaaaaaatttcaacaaaaagcgtactttacatatatatttattagacaagaaaagcagattaaatagatatacat
tcgattaacgataagtaaaatgtaaaatcacaggattttcgtgtgtggtcttctacacagacaagatgaaacaattcggc
attaatacctgagagcaggaagagcaagataaaaggtagtatttgttggcgatccccctagagtcttttacatcttcgga
aaacaaaaactattttttctttaatttctttttttactttctatttttaatttatatatttatattaaaaaatttaaatt
ataattatttttatagcacgtgatgaaaaggacccaggtggcacttttcggggaaatgtgcgcggaacccctatttgttt
atttttctaaatacattcaaatatgtatccgctcatgagacaataaccctgataaatgcttcaataatattgaaaaagga
agagtatgagtattcaacatttccgtgtcgcccttattcccttttttgcggcattttgccttcctgtttttgctcaccca
gaaacgctggtgaaagtaaaagatgctgaagatcagttgggtgcacgagtgggttacatcgaactggatctcaacagcgg
taagatccttgagagttttcgccccgaagaacgttttccaatgatgagcacttttaaagttctgctatgtggcgcggtat
tatcccgtattgacgccgggcaagagcaactcggtcgccgcatacactattctcagaatgacttggttgagtactcacca
gtcacagaaaagcatcttacggatggcatgacagtaagagaattatgcagtgctgccataaccatgagtgataacactgc
ggccaacttacttctgacaacgatcggaggaccgaaggagctaaccgcttttttgcacaacatgggggatcatgtaactc
gccttgatcgttgggaaccggagctgaatgaagccataccaaacgacgagcgtgacaccacgatgcctgtagcaatggca
acaacgttgcgcaaactattaactggcgaactacttactctagcttcccggcaacaattaatagactggatggaggcgga
taaagttgcaggaccacttctgcgctcggcccttccggctggctggtttattgctgataaatctggagccggtgagcgtg
ggtctcgcggtatcattgcagcactggggccagatggtaagccctcccgtatcgtagttatctacacgacggggagtcag
gcaactatggatgaacgaaatagacagatcgctgagataggtgcctcactgattaagcattggtaactgtcagaccaagt
ttactcatatatactttagattgatttaaaacttcatttttaatttaaaaggatctaggtgaagatcctttttgataatc
tcatgaccaaaatcccttaacgtgagttttcgttccactgagcgtcagaccccgtagaaaagatcaaaggatcttcttga
gatcctttttttctgcgcgtaatctgctgcttgcaaacaaaaaaaccaccgctaccagcggtggtttgtttgccggatca
agagctaccaactctttttccgaaggtaactggcttcagcagagcgcagataccaaatactgtccttctagtgtagccgt
agttaggccaccacttcaagaactctgtagcaccgcctacatacctcgctctgctaatcctgttaccagtggctgctgcc
agtggcgataagtcgtgtcttaccgggttggactcaagacgatagttaccggataaggcgcagcggtcgggctgaacggg
gggttcgtgcacacagcccagcttggagcgaacgacctacaccgaactgagatacctacagcgtgagctatgagaaagcg
ccacgcttcccgaagggagaaaggcggacaggtatccggtaagcggcagggtcggaacaggagagcgcacgagggagctt
ccagggggaaacgcctggtatctttatagtcctgtcgggtttcgccacctctgacttgagcgtcgatttttgtgatgctc
gtcaggggggcggagcctatggaaaaacgccagcaacgcggcctttttacggttcctggccttttgctggccttttgctc
acatgttctttcctgcgttatcccctgattctgtggataaccgtattaccgcctttgagtgagctgataccgctcgccgc
agccgaacgaccgagcgcagcgagtcagtgagcgaggaagcggaagagcgcccaatacgcaaaccgcctctccccgcgcg
ttggccgattcattaatgcagctggcacgacaggtttcccgactggaaagcgggcagtgagcgcaacgcaattaatgtga
gttacctcactcattaggcaccccaggctttacactttatgcttccggctcctatgttgtgtggaattgtgagcggataa
caatttcacacaggaaacagctatgaccatgattacgccaagcgcgcaattaaccctcactaaagggaacaaaagctgga
gctcagtttatcattatcaatactcgccatttcaaagaatacgtaaataattaatagtagtgattttcctaactttattt
agtcaaaaaattagccttttaattctgctgtaacccgtacatgcccaaaatagggggcgggttacacagaatatataaca
tcgtaggtgtctgggtgaacagtttattcctggcatccactaaatataatggagcccgctttttaagctggcatccagaa
aaaaaaagaatcccagcaccaaaatattgttttcttcaccaaccatcagttcataggtccattctcttagcgcaactaca
gagaacaggggcacaaacaggcaaaaaacgggcacaacctcaatggagtgatgcaacctgcctggagtaaatgatgacac
aaggcaattgacccacgcatgtatctatctcattttcttacaccttctattaccttctgctctctctgatttggaaaaag
ctgaaaaaaaaggttgaaaccagttccctgaaattattcccctacttgactaataagtatataaagacggtaggtattga
ttgtaattctgtaaatctatttcttaaacttcttaaattctacttttatagttagtcttttttttagttttaaaacacca
gaacttagtttcgacggattctagaactagtggatcCATGGCAGACGCTGATGAATATAGCACTGCACCTACCCAGCAAG
AAATAACACCACTGCAGACAACAGCCACTATCATAAATGCAATATCTGGAGAATGTATAACTACGAATGTTGATTTTTTC
GTTTCCCTGGACAAATTTAAACAGTTCATTGCTAGGAAATGGAAGATTCCTCCCGATCAGCTGCTGATTCTACTACCTTA
TGGTAACAAACTAAAACCGTCGATGTTTAAAGAGCTGCTTATTAATAGGTCTTTTACTCTAAATGATTTTTACGTTTACG
ACAGACGACTATTCTCACTTGTTAGTAAACCGACACCAACAAATCTTTTAACGTCTAAGGATTCTAATCCCATGAACTCC
CCTAATTCCAACGACTTGACAGAGACTCTGGAATATTTAATTAAGAATAGTCATATATCTCAATACCAAGGTAGCGATAC
TATTATGATCAAGCCTATGCCCTCGCCTTTGGAGGACGCAGACGTAGATCTTTCGCGTTTAAATTACCATTCCGTAACTA
GCTTACTGACGACGAACCTTGGTTGGCTAAGCGCTTTAGAAATAGATGTACATTATTTTAAGAGCCTCATACCAGACATA
ATAGCCCATATTAAGCGTATTTTTGATGGCTTAACCGTTTGCTCACAATATTTGAAGCTGTACTGCTTTGATGTAGAAAG
TTTGTATAACTCAAACGTTCAATTTTTAAATCAGCTGGTAGACAATGGTATGACTTCAAAATGGGAAAAATGCTTCAATG
ACACCTTGAGTAAGTTGACTGCTTTAGAGGGTGATTCTTTACAAAAGTTCATTAATATTGAATCTCTCCTGGAGAACGAA
AAATCTGTAAAGATTCTAAATCATTCAATCAATGGTAAGCTGAATAAAATTAAGAGGGAAATTGACGAAAATGCAAGTTT
TAGAGATATTATAACAGTAAACATCGATCGACTGCGGCAAATGTTTACCCCGAATGAATCTAAATTCGAGCTTGAAGACC
AAATGGCAGAGAGCTTTGAGGTACTGGTATCAGAAATGCGAACAAGAAGCAGAAATGTACTTGATAAAGAAGAAGAAGAA
TTCAATAGTCAAGAATTTTTGAAAAGCATGAATGTGATGTTGGAAAAGGATAAAAAAGAATCAGTGAAAACTCTCTTCAC
TATATCACAAGCGCTGTATTCACAAATAGGAGAACTAATAGATTTAAAAAAAAGTCTACAAAAGCATGCAGTAGCCATTT
TGGGTAACATAGCATTCACCCAGATGGAAATCCTAGGTATTAAAAGACTATTATTGAATGAATGTAATAAAGATTTAGAG
CTATACAAGAAATATGAGGTAGAATTTGCACAGGTAGAAGATTTGCCTCTGATATATGGGCTTTATTTAATCGAAAAATA
TCGTAGGCTATCATGGTTCCAACAAATTTTGTCATTTATCTCAAATTTTAATCAAGATTTAGAGTTGTTCAAACAAAATG
AATTACGAACAAGAAATAAATGGGTTAAAAATTTCGGTTCCATCGCGACTGTTTTTTGCGAAGATCTATTGTCTTCCTCT
GATTTCAAACGTCTAAACGAATATCACTCTCATACTTCTCCACCAAATGAAGATGAGGAAGATGAAAATGAGAATTCTAT
AGCAAATTACCGCCAAGACCTGGTAAAAGTATCGCAAGCCATTGATAATTATATGACGCAAATTAAAGAAACAGATGTTT
CTGAACCGATCATTGATCTACTTTCGAAAACACTTTTTGAGACGAAGAGATTTCATATAATATATTCCAATTTCAAAAAT
AATAACAATAATAGTTCTAATGGCAATAGCATTTCCCCTGAAGGGTCTATTGCCTTGAAAAGTGATGATGTAGTCAAAGG
ATACAAAACAAGAATAAAAAAATTAGAATCGCTATTACATGAGTTTCAATATTCCGACATAGGCCATTGGCCTCAAGGTG
TTCTCAATACCCATCTTAAGCCATTTCGTGGTTCTGCTACGAGTATAAACAAGAAGAAATTCCTGGGAGCATCTGTATTA
CTAGAGCCTGCCAATATTTCTGAAGTGAACATTGATAGTGTTTCGCAAGCTAATAATCATCAAATTCAAGAGTTAGAGAG
TAATGTGGATGATCTATTACACCAACTTCAACTATTGAAAGAAGAAAATAATCGAAAATCAATGCAAATTTCGGAAATGG
GGAAAAAAATAAGTGATCTAGAGGTGGAGAAGACAGCTTATCGCGAAACTTTGACTAATTTGAATCAAGAATTGGCAAGG
TTAACTAATGAAGAACAATCGCATAGAACTGAAATTTTTACCCTCAATGCCTCTTTCAAAAAGCAATTGAATGATATAAT
TAGCCAAGACAATGAAAAGATAGAAAAGCTAACAGGTGACTATGATGATGTTAGCAAATCGAGGGAACGATTGCAAATGG
ATCTGGATGAATCTAATAAGAAGCATGAACAAGAGGTCAATTTGTTGAAGGCTGATATTGAAAGGCTCGGTAAACAAATT
GTGACTTCAGAGAAAAGTTACGCTGAGACTAACTCAAGCTCGATGGAAAAAGGTGAGAAATTCGAAACCATTCCTCTTGC
TGAGGACCCAGGTAGGGAAAACCAGATATCTGCATACACACAGACTCTGCAAGATAGAATATTTGATATAATATCGACAA
ATATTTTCATTTTGGAGAACATTGGGTTGCTGTTAACCTTCGACAATAATAATAACATCCAAATTAGACGAGTCAAGGGA
TTGAAAAAGGGAACCGCCCAAAGTAATATACTGGATGAAAGCACACAAATGCTGGACGCACATGATAATTCTCTAATAAA
AAGTCCGGTTTTCCAGAAATTGAAAGATGAGTATGAATTAATAAAGTCAGTTGCCAATGGATCTGAAAAGGATACACAGC
AAAGCATTTTTCTGGGGAATATCACTCAATTATATGACAATAAGCTTTATGAAGTTGCCGTTATCAGGAGATTCAAGGAT
ATTGAGACCTTGGCCAAAAAATTAACTAAAGAAAATAAGATCAAGAGAACGCTATTGGAGAGATTCCAAAGGGAAAAGGT
GACTTTGAGGAACTTTCAAATTGGCGATTTAGCATTATTTTTGCCAACACGAGAAAACGTTAATTCTGTCGGGTCTATGT
CGTCTTCCACCTCATCATTGAGCTCATCATTTTCATCTGTTGATTTATCAACTCCACCGCCTTTGGATGCTATGTCTATA
CAATCGTCTCCCTCGGTGATACATAGTAATGTAATCAATCAAGCCAGTATATCTGGCAGGGACAAGAATAAACTGATGAG
GCCTTGGGCTGCATTTACAGCTTTTGAAGAAAGCACAAGATATTTTTTAAAGGACGAAAAAGGATTGACGAAGGGGAAAG
AATGGTTTGTAGGCAGAATTGTCACTTTGGAACATTTCGTAGCAGATAGCCCCTCTAATAATCCATTTAGACTACCAAAG
GGCTCAGTTTGGTTTCAGGTCACTGCGGTTGTGGTTTCATACCAGGGAGTTTGgatcccccgggacaaaatggtgagcaa
gggcgaggagctgttcaccggggtggtgcccatcctggtcgagctggacggcgacgtaaacggccacaagttcagcgtgt
ccggcgagggcgagggcgatgccacctacggcaagctgaccctgaagttcatctgcaccaccggcaagctgcccgtgccc
tggcccaccctcgtgaccaccctgacctacggcgtgcagtgcttcagccgctaccccgaccacatgaagcagcacgactt
cttcaagtccgccatgcccgaaggctacgtccaggagcgcaccatcttcttcaaggacgacggcaactacaagacccgcg
ccgaggtgaagttcgagggcgacaccctggtgaaccgcatcgagctgaagggcatcgacttcaaggaggacggcaacatc
ctggggcacaagctggagtacaactacaacagccacaacgtctatatcatggccgacaagcagaagaacggcatcaaggt
gaacttcaagatccgccacaacatcgaggacggcagcgtgcagctcgccgaccactaccagcagaacacccccatcggcg
acggccccgtgctgctgcccgacaaccactacctgagcacccagtccgccctgagcaaagaccccaacgagaagcgcgat
cacatggtcctgctggagttcgtgaccgccgccgggatcactctcggcatggacgagctgtacaagggtggaccaggtgg
tggacatcaaacaagtttgtacaaaaaagttggcatgtccagtgacatggtagacgggattaaactacagttggacgcat
ctagacagtgtcatgagtgtcccgtgttgcagcagaaagtagttgagttggaaaaacagattatcatgcagaagtccatt
cagtcagatcctaccccaatggcgctgcaaccactgttatctcagttgcgtgaactgtctagtgaggtcacccgactcca
gatggagttaagtcggactcagtccctgaatgctcagttggaagcggatgctaagtcagctcaagcatgtagtctggata
tgtatttgagacaccacacctgcattaatggtcatacaaaagaagatgaactgcttgatgctgtacgtgtcgctccagat
gtgaggaaagaaatcatggaaaagaggggcgaagtgagaaggggctggtgcgaacgtatctctaaggaagcggctgccaa
atgccaaactgttattgatgacttgactcagatgaatggaaagcaggcacgagagataacagaattacgcgagtcagccg
agaattatgagaagcagattgcggaattggtgggcactattactcaaaaccagatgacgtatcagcaagagctacaagct
ttggtagcgaagaatgtggaactggatacgatgaaccaacgtcaggctaaatcattgcgtattactccctcccttctatc
agccactcctatcgattcagtcgacggcgctgctgacctgattgatttctccgttccaactgatgagctgtaaccaactt
tcttgtacaaagtggttcgatgtcatgtaattagttatgtcacgcttacattcacgccctccccccacatccgctctaac
cgaaaaggaaggagttagacaacctgaagtctaggtccctatttatttttttatagttatgttagtattaagaacgttat
ttatatttcaaatttttcttttttttctgtacagacgcgtgtacgcatgtaacattatactgaaaaccttgcttgagaag
gttttgggacgctcgaaggctttaatttgcggccggtacccaattcgccctatagtgagtcgtattacgcgcgctcactg
gccgtcgttttacaacgtcgtgactgggaaaaccctggcgttacccaacttaatcgccttgcagcacatccccctttcgc
cagctggcgtaatagcgaagaggcccgcaccgatcgcccttcccaacagttgcgcagcctgaatggcgaatggcgcgacg
cgccctgtagcggcgcattaagcgcggcgggtgtggtggttacgcgcagcgtgaccgctacacttgccagcgccctagcg
cccgctcctttcgctttcttcccttcctttctcgccacgttcgccggctttccccgtcaagctctaaatcgggggctccc
tttagggttccgatttagtgctttacggcacctcgaccccaaaaaacttgattagggtgatggttcacgtagtgggccat
cgccctgatagacggtttttcgccctttgacgttggagtccacgttctttaatagtggactcttgttccaaactggaaca
acactcaaccctatctcggtctattcttttgatttataagggattttgccgatttcggcctattggttaaaaaatgagct
gatttaacaaaaatttaacgcgaattttaacaaaatattaacgtttacaatttcctgatgcggtattttctccttacgca
tctgtgcggtatttcacaccgcatatcgacggtcgaggagaacttctagtatatccacatacctaatattattgccttat
taaaaatggaatcccaacaattacatcaaaatccacattctcttcaaaatcaattgtcctgtacttccttgttcatgtgt
gttcaaaaacgttatatttataggataattatactctatttctcaacaagtaattggttgtttggccgagcggtctaagg
cgcctgattcaagaaatatcttgaccgcagttaactgtgggaatactcaggtatcgtaagatgcaagagttcgaatctct
tagcaaccattatttttttcctcaacataacgagaacacacaggggcgctatcgcacagaatcaaattcgatgactggaa
attttttgttaatttcagaggtcgcctgacgcatatacctttttcaactgaaaaattgggagaaaaaggaaaggtgagag
gccggaaccggcttttcatatagaatagagaagcgttcatgactaaatgcttgcatcacaatacttgaagttgacaatat
tatttaaggacctattgttttttccaataggtggttagcaatcgtcttactttctaacttttcttaccttttacatttca
gcaatatatatatatatttcaaggatataccattctaatgtctgcccctatgtctgcccctaagaagatcgtcgttttgc
caggtgaccacgttggtcaagaaatcacagccgaagccattaaggttcttaaagctatttctgatgttcgttccaatgtc
aagttcgatttcgaaaatcatttaattggtggtgctgctatcgatgctacaggtgtcccacttccagatgaggcgctgga
agcctccaagaaggttgatgccgttttgttaggtgctgtgggtggtcctaaatggggtaccggtagtgttagacctgaac
aaggtttactaaaaatccgtaaagaacttcaattgtacgccaacttaagaccatgtaactttgcatccgactctctttta
gacttatctccaatcaagccacaatttgctaaaggtactgacttcgttgttgtcagagaattagtgggaggtatttactt
tggtaagagaaaggaagacgatggtgatggtgtcgcttgggatagtgaacaatacaccgttccagaagtgcaaagaatca
caagaatggccgctttcatggccctacaacatgagccaccattgcctatttggtccttggataaagctaatgttttggcc
tcttcaagattatggagaaaaactgtggaggaaaccatcaagaacgaattccctacattgaaggttcaacatcaattgat
tgattctgccgccatgatcctagttaagaacccaacccacctaaatggtattataatcaccagcaacatgtttggtgata
tcatctccgatgaagcctccgttatcccaggttccttgggtttgttgccatctgcgtccttggcctctttgccagacaag
aacaccgcatttggtttgtacgaaccatgccacggttctgctccagatttgccaaagaataaggttgaccctatcgccac
tatcttgtctgctgcaatgatgttgaaattgtcattgaacttgcctgaagaaggtaaggccattgaagatgcagttaaaa
aggttttggatgcaggtatcagaactggtgatttaggtggttccaacagtaccaccgaagtcggtgatgctgtcgccgaa
gaagttaagaaaatccttgcttaaaaagattctctttttttatgatatttgtacataaactttataaatgaaattcataa
tagaaacgacacgaaattacaaaatggaatatgttcatagggtagacgaaactatatacgcaatctacatacatttatca
agaaggagaaaaaggaggatagtaaaggaatacaggtaagcaaattgatactaatggctcaacgtgataaggaaaaagaa
ttgcactttaacattaatattgacaaggaggagggcaccacacaaaaagttaggtgtaacagaaaatcatgaaactacga
ttcctaatttgatattggaggattttctctaaaaaaaaaaaaatacaacaaataaaaaacactcaatgacctgaccattt
gatggagtttaagtcaataccttcttgaaccatttcccataatggtgaaagttccctcaagaattttactctgtcagaaa
cggccttacgacgtagtcgatatggtgcactctcagtacaatctgctctgatgccgcatagttaagccagccccgacacc
cgccaacacccgctgacgcgccctgacgggcttgtctgctcccggcatccgcttacagacaagctgtgaccgtctccggg
agctgcatgtgtcagaggttttcaccgtcatcaccgaaacgcgcgagacgaaagggcctcgtgatacgcctatttttata
ggttaatgtcatgataataatggtttcttaggacg
