# Supplementary material for: Spatial control of avidity regulates initiation and progression of selective autophagy
Source: Nat Commun. 2021 Dec 10;12:7194. doi: 10.1038/s41467-021-27420-3 (PMC8664900; doi:10.1038/s41467-021-27420-3)
Supplement: Supplementary file 8 — Source Data [file 41467_2021_27420_MOESM8_ESM.zip]

Archive with 7 entries (6 files):
- Source data/
- Source data/.DS_Store
- __MACOSX/Source data/._.DS_Store
- Source data/Uncropped_western_blots.pdf
- __MACOSX/Source data/._Uncropped_western_blots.pdf
- Source data/Quantification_and_statistical_tests.xlsx
- __MACOSX/Source data/._Quantification_and_statistical_tests.xlsx
