# Supplementary material for: Spatial control of avidity regulates initiation and progression of selective autophagy
Source: Nat Commun. 2021 Dec 10;12:7194. doi: 10.1038/s41467-021-27420-3 (PMC8664900; doi:10.1038/s41467-021-27420-3)
Supplement: Supplementary file 8 — Source Data [file 41467_2021_27420_MOESM8_ESM.zip › Source data/Quantification_and_statistical_tests.xlsx]

## Sheet: Main figures
Quantification and statistical tests - Main figures
Fig. 1b
	Number of cells				Number of cells with BFP puncta				Vacuolar BFP puncta (%)						T test
	R1	R2	R3		R1	R2	R3		R1	R2	R3	Mean	Std		p value
BFP-Ape1	620	297	635		281	131	267		98.9324	92.3664	94.0075	95.1021	3.41711		2.39364e-05
BFP-Ape1 atg11D	479	631	735		241	273	283		17.0124	20.5128	26.1484	21.2246	4.60938
BFP-Ape1 atg1D	355	513	622		277	197	236		95.3069	95.9391	97.4576	96.2345	1.1054
BFP-Ape1 atg13D	454	366	389		227	280	354		91.63	97.5	96.0452	95.0584	3.05691
BFP-Ape1 atg9D	569	347	712		259	205	318		98.4556	94.6341	97.1698	96.7532	1.94449
BFP-Ape1 atg14D	518	504	663		267	257	237		97.0037	93.7743	97.0464	95.9415	1.87695
BFP-Ape1 atg12D	468	439	497		240	263	337		98.75	96.5779	96.4392	97.2557	1.29596
BFP-Ape1 atg2D	523	511	587		269	292	281		95.9108	98.2877	97.153	97.1172	1.18885
BFP-Ape1 atg8D	474	257	534		261	129	246		97.7011	97.6744	94.3089	96.5615	1.95082
Fig. 1e
	Number of cells				Number of GFP-µNS particles				GFP-µNS particles in vacuole vicinity (%)						GFP-µNS particles deforming vacuole (%)
	R1	R2	R3		R1	R2	R3		R1	R2	R3	Mean	Std		R1	R2	R3	Mean	Std
atg11D atg19D Atg11-GFP-µNS	102	143	156		70	91	115		14.2857	12.0879	20	15.4579	4.08421		85.7143	87.9121	80	84.5421	4.08421
atg11D atg13D atg19D Atg11-GFP-µNS	131	121	139		92	70	108		19.5652	17.1429	32.4074	23.0385	8.20362		80.4348	82.8571	66.6667	76.6529	8.7327
atg11D atg19D GFP-µNS	98	175	143		78	104	74		35.8974	39.4231	58.1081	44.4762	11.9365		0	0	0	0	0
Fig. 2b
	Number of cells				Number of cells with BFP puncta				Vacuolar BFP puncta (%)						T test
	R1	R2	R3		R1	R2	R3		R1	R2	R3	Mean	Std		p value
Vph1-4xmCherry BFP-Ape1	123	116	140		48	27	40		91.6667	92.5926	90	91.4198	1.31381		4.18425e-05
Vph1-4xmCherry BFP-Ape1 atg11D	127	102	145		58	41	56		20.6897	29.2683	23.2143	24.3907	4.40866
Vph1-4xmCherry BFP-Ape1 vac8D	147	122	100		54	46	48		53.7037	50	56.25	53.3179	3.14281
Vph1-4xmCherry BFP-Ape1 atg11D vac8D	120	113	126		58	49	50		50	51.0204	48	49.6735	1.53645
Fig. 2d
	Number of µNS particles				µNS particles in contact with vacuole (%)						T test
	R1	R2	R3		R1	R2	R3	Mean	Std		p value
Atg11-GFP-µNS atg11D	46	42	28		82.6087	80.9524	85.7143	83.0918	2.41743		5.96294e-07
GFP-µNS atg11D	24	28	26		4.16667	7.14286	7.69231	6.33394	1.89692
Atg11-GFP-µNS atg11D vac8D	46	31	38		2.17391	3.22581	2.63158	2.6771	0.527422
Fig. 2f
	Number of cells				Number of cells with GFP puncta				Vacuolar GFP puncta (%)						T test
	R1	R2	R3		R1	R2	R3		R1	R2	R3	Mean	Std		p value
Sna3-mCherry 11D 19D Atg11-GFP-Atg19	90	67	70		37	28	26		81.0811	75	76.9231	77.6681	3.10824
Sna3-mCherry 11D 19D GFP-Atg19	112	59	202		63	32	56		25.3968	21.875	8.92857	18.7335	8.67195		0.881922	0.000202055
Sna3-mCherry 11D 19D Atg11-1-321-GFP-Atg19	341	103	94		46	46	32		13.0435	21.7391	18.75	17.8442	4.41802
Sna3-mCherry 11D 19D Atg11-1-454-GFP-Atg19	98	108	68		48	66	46		85.4167	83.3333	86.9565	85.2355	1.81837
Sna3-mCherry 11D 19D Atg11-1-607-GFP-Atg19	228	78	178		132	45	93		83.3333	80	89.2473	84.1935	4.68329
Sna3-mCherry 11D 19D Atg11-1-873-GFP-Atg19	156	67	68		65	41	45		80	82.9268	82.2222	81.7164	1.52758
Sna3-mCherry 11D 19D Atg11-22-454-GFP-Atg19	333	100	180		73	34	69		23.2877	14.7059	23.1884	20.394	4.92629
Fig. 3d
	Number of cells				Cells with GFP puncta (%)						T test
	R1	R2	R3		R1	R2	R3	Mean	Std		p value
13-GFP_11D_19D_vac8D_ot-Vac8dN-BFP	135	128	120		46.6667	39.8438	50	45.5035	5.17708		0.000297405
GFP-11_13D_19D_vac8D_ot-BFP	158	144	113		6.32911	4.86111	6.19469	5.79497	0.811535			0.539336
GFP-11_13D_19D_vac8D_ot-Vac8dN-BFP	158	139	116		5.06329	5.7554	9.48276	6.76715	2.37711
Fig. 3f
	Cells with BFP and GFP puncta				Cells with associated BFP-GFP puncta (%)						T test
	R1	R2	R3		R1	R2	R3	Mean	Std		p value
13D 19D vac8D ot-Vac8dN-BFP 11-BFP-yNS	51	36	47		90.1961	91.6667	89.3617	90.4081	1.16702		1.32145e-07
13D 19D vac8D ot-Vac8dN-BFP BFP-yNS	35	35	50		2.85714	0	2	1.61905	1.46617
Fig. 4b
	Number of cells				Cells with GFP puncta (%)						T test
	R1	R2	R3		R1	R2	R3	Mean	Std		p value
GFP-Atg8	154	149	132		25.974	25.5034	23.4848	24.9874	1.32237		9.498e-05
GFP-Atg8 atg19D	130	174	132		6.15385	4.02299	5.30303	5.15995	1.07261
GFP-Atg8 vac8D	135	135	168		6.66667	8.88889	8.92857	8.16138	1.29461
Fig. 4c
	Number of cells				Cells with GFP puncta (%)						T test
	R1	R2	R3		R1	R2	R3	Mean	Std		p value
Atg14-GFP 8D	176	205	234		40.3409	38.5366	61.1111	46.6629	12.545		0.00316059
Atg14-GFP 8D 19D	273	273	237		4.0293	5.49451	6.75105	5.42495	1.36221
Atg14-GFP 8D 9D	223	212	241		3.13901	0.471698	4.56432	2.72501	2.07748
Atg14-GFP 8D vac8D	224	177	207		0.446429	1.12994	0.483092	0.686488	0.384481
Fig. 4d
	Number of cells				Number of BFP puncta				GFP positive BFP puncta (%)						T test
	R1	R2	R3		R1	R2	R3		R1	R2	R3	Mean	Std		p value
BFP-Ape1 Atg9-GFP 8D	161	168	148		102	83	70		82.3529	79.5181	91.4286	84.4332	6.22178		0.608416
BFP-Ape1 Atg9-GFP 8D 19D	153	141	174		83	65	84		7.22892	4.61538	5.95238	5.93223	1.30688
BFP-Ape1 Atg9-GFP 8D vac8D	156	137	149		70	60	78		87.1429	91.6667	82.0513	86.9536	4.81049
Fig. 5a
	Number of cells				Cells with GFP puncta (%)						T test
	R1	R2	R3		R1	R2	R3	Mean	Std		p value
Atg14-GFP 19D vac8D ot-BFP	131	144	159		2.29008	1.38889	1.25786	1.64561	0.561957		0.00235524
Atg14-GFP 19D vac8D ot-vac8dN-BFP	154	129	107		81.1688	58.1395	51.4019	63.5701	15.6088
Fig. 5b
	Number of cells				Cells with GFP puncta (%)						T test
	R1	R2	R3		R1	R2	R3	Mean	Std		p value	p value	p value
Vps15-GFP 19D vac8D ot-BFP	166	116	120		2.40964	1.72414	2.5	2.21126	0.424272		2.4131e-06	0.000144326	0.00159351
Vps15-GFP 19D vac8D ot-Vac8dN-BFP	131	145	161		62.5954	61.3793	57.764	60.5796	2.51305
Vps15-GFP 14D 19D vac8D ot-Vac8dN-BFP	172	107	151		44.7674	35.514	41.0596	40.447	4.65703
Vps15-GFP vps30D 19D vac8D ot-Vac8dN-BFP	133	105	118		51.1278	36.1905	35.5932	40.9705	8.80156
Fig. 5d
	Number of cells				Number of BFP-mScarlet puncta				GFP positive BFP-mScarlet puncta (%)						T test
	R1	R2	R3		R1	R2	R3		R1	R2	R3	Mean	Std		p value	p value	p value	p value
BFP-Ape1 vt-mS-11 14-GFP	67	98	107		50	77	71		34	33.7662	36.6197	34.7953	1.5843
BFP-Ape1 vt-mS-11 14-GFP vac8D	100	121	62		89	109	57		3.37079	3.66972	5.26316	4.10122	1.01731		0.161679
BFP-Ape1 mS-11 14-GFP vac8D	85	80	71		80	78	67		3.75	10.2564	8.95522	7.65388	3.44289			0.00250122	0.000260405
BFP-Ape1 mS-11 14-GFP-vt vac8D	104	90	61		101	85	60		26.7327	24.7059	21.6667	24.3684	2.54981					0.000922788
BFP-Ape1 vt-mS-11 14-GFP-vt vac8D	87	87	93		72	66	81		31.9444	33.3333	32.0988	32.4588	0.761247
BFP-Ape1 vt-mS-11 14-GFP-vt vac8D 9D	60	52	85		56	51	78		5.35714	5.88235	2.5641	4.6012	1.78362
Fig. 6b
	Number of GFP puncta				Nuclear GFP puncta (%)						T test
	R1	R2	R3		R1	R2	R3	Mean	Std		p value
GFP-11 vac8D nt-mS-Vac8dN	133	137	120		63.1579	61.3139	72.5	65.6573	5.99729		0.000115256
GFP-11 vac8D nt-mS	111	137	109		13.5135	13.8686	13.7615	13.7145	0.182143
Fig. 6c
	Number of cells				Cells with nuclear GFP signal (%)						T test
	R1	R2	R3		R1	R2	R3	Mean	Std		p value
Vps15-GFP vac8D nt-mS	117	105	125		65.812	64.7619	56	62.1913	5.38746		4.4478e-05
Vps15-GFP vac8D nt-mS-Vac8dN	102	114	118		2.94118	2.63158	1.69492	2.42256	0.648891
Fig. 6d
	Number of cells				Cells with GFP puncta (%)						T test
	R1	R2	R3		R1	R2	R3	Mean	Std		p value	p value
Atg2-GFP nt-mS-Vac8dN 8D vac8D	167	174	176		16.7665	18.9655	17.0455	17.5925	1.19724		7.66059e-05
Atg2-GFP nt-mS-Vac8dN 14D vac8D	159	178	172		1.25786	2.80899	4.06977	2.71221	1.40845			0.28695
Atg2-GFP nt-mS 8D vac8D	165	177	178		4.84848	3.9548	3.37079	4.05802	0.744237
Fig. 6e
	Number of cells				Cells with GFP puncta (%)						T test
	R1	R2	R3		R1	R2	R3	Mean	Std		p value	p value
GFP-Atg8 nt-mS-Vac8dN vac8D	133	190	187		42.1053	43.1579	47.5936	44.2856	2.91276		0.000271967
GFP-Atg8 nt-mS-Vac8dN 14D vac8D	134	162	141		10.4478	4.93827	5.67376	7.01993	2.99128			0.721871
GFP-Atg8 nt-mS vac8D	144	181	161		12.5	3.8674	7.45342	7.94027	4.33684
Fig. 7b
	Number of cells				Cells with BFP signal in vacuole (%)						T test
	R1	R2	R3		R1	R2	R3	Mean	Std		p value	p value	p value
BFP-Ape1 Vph1-GFP WT nt-mS	130	143	119		32.3077	45.4545	32.7731	36.8451	7.45962		0.00186496
BFP-Ape1 Vph1-GFP vac8D nt-mS	124	113	112		1.6129	5.30973	5.35714	4.09326	2.14818			0.00384897
BFP-Ape1 Vph1-GFP vac8D nt-mS-Vac8dN	129	110	107		57.3643	47.2727	33.6449	46.094	11.9036				0.00281321
BFP-Ape1 Vph1-GFP 19D vac8D nt-mS-Vac8dN	105	161	125		0.952381	0.621118	1.6	1.05783	0.497888

## Sheet: Supplementary figures
Quantification and statistical tests - Supplementary figures
Supplementary Fig. 1b
	Number of µNS particles				Normalized size of µNS particles
					0.1	0.25	0.5	0.75	0.9	Percentiles
Atg11-GFP-µNS atg11D atg19D		528			0.207921	0.613861	1.88119	5.15842	10.9723
Atg11-GFP-µNS atg11D atg13D atg19D		516			0.207921	0.415842	1.75248	5.60396	10.396
GFP-µNS atg11D atg19D		560			0.247525	0.455446	1	2.60396	5.60792
Supplementary Fig. 4b
	Number of cells				Cells with GFP puncta (%)						T test
	R1	R2	R3		R1	R2	R3	Mean	Std		p value
Vac8dN-GFP Atg13-ot-BFP atg13D atg19D vac8D	114	117	141		32.4561	33.3333	39.7163	35.1686	3.96278		0.000128569
Vac8dN-GFP ot-Atg11-BFP atg13D atg19D vac8D	110	132	114		2.72727	3.0303	1.75439	2.50399	0.666621			0.112082
Vac8dN-GFP ot-BFP atg13D atg19D vac8D	111	162	113		0.900901	1.85185	1.76991	1.50755	0.526973
Supplementary Fig. 4d
	Number of cells				Cells with GFP puncta (%)						T test
	R1	R2	R3		R1	R2	R3	Mean	Std		p value
Atg11-GFP BFP-Ape1 atg13D vac8D	197	100	186		50.2538	54	59.1398	54.4645	4.46116		0.00011278
Atg11-GFP ot-Vac8dN-BFP atg13D atg19D vac8D	170	177	143		13.5294	11.2994	7.69231	10.8404	2.9455			0.893137
Atg11-GFP ot-BFP atg13D atg19D vac8D	175	182	152		13.1429	9.89011	8.55263	10.5285	2.36077
Supplementary Fig. 5d
	Number of cells				Cells with GFP puncta (%)						T test
	R1	R2	R3		R1	R2	R3	Mean	Std		p value
Atg14-GFP atg8D	286	230	234		47.5524	53.4783	60.2564	53.7624	6.35674		0.22481
Atg14-GFP atg8D atg19D	208	235	246		0.480769	10.2128	7.72358	6.13904	5.05579
Atg14-GFP atg8D atg1D atg13D	272	231	246		51.8382	47.1861	43.0894	47.3713	4.37734
Supplementary Fig. 6c
	Number of cells				Cells with GFP puncta (%)						T test
	R1	R2	R3		R1	R2	R3	Mean	Std		p value	p value
Atg14-ot-BFP Vac8dN-GFP 19D vac8D	129	141	147		44.9612	43.9716	44.898	44.6103	0.553988		1.62052e-07
Atg14-ot-BFP Vac8dN-GFP 11D 13D 19D vac8D	162	117	113		40.7407	31.6239	31.8584	34.741	5.19723			0.000417554
ot-BFP Vac8dN-GFP 19D vac8D	141	165	150		2.83688	1.81818	1.33333	1.99613	0.767406
Supplementary Fig. 8f
	Number of cells				Cells with GFP puncta (%)						T test
	R1	R2	R3		R1	R2	R3	Mean	Std		p value
Atg2-GFP BFP-Ape1 nt-mS-Vac8dN 8D vac8D	140	105	101		50.7143	37.1429	51.4851	46.4474	8.06721		0.000879176
Atg2-GFP BFP-Ape1 nt-mS-Vac8dN 11D vac8D	117	168	117		5.12821	4.7619	1.7094	3.8665	1.87706
	Number of BFP puncta				GFP positive BFP puncta (%)						T test
	R1	R2	R3		R1	R2	R3	Mean	Std		p value
Atg2-GFP BFP-Ape1 nt-mS-Vac8dN 8D vac8D	112	77	77		58.9286	42.8571	58.4416	53.4091	9.1415		0.00056075
Atg2-GFP BFP-Ape1 nt-mS-Vac8dN 11D vac8D	85	124	78		0	0	1.28205	0.42735	0.740193
Supplementary Fig. 9c
	Number of cells				GFP puncta per cell						T test
	R1	R2	R3		R1	R2	R3	Mean	Std		p value	p value	p value
WT nt-mS	163	162	149		0.325153	0.432099	0.456376	0.404543	0.0698165		0.00562348
ypt7D nt-mS	120	165	161		1.94167	1.52727	1.21739	1.56211	0.363392
vac8D nt-mS	182	179	147		0.0714286	0.122905	0.0748299	0.0897212	0.0287883			0.667635
vac8D ypt7D nt-mS	107	124	128		0.102804	0.129032	0.0703125	0.100716	0.0294155
vac8D nt-mS-Vac8dN	105	116	118		0.714286	0.939655	0.745763	0.799901	0.122049				0.200845
vac8D ypt7D nt-mS-Vac8dN	108	170	171		2.17593	1.01176	1.01754	1.40174	0.670467
